# Supplementary material for: Probing the local structure of Bi2O3 chemical derivatives: the neglected cation sublattice
Source: Acta Crystallogr B Struct Sci Cryst Eng Mater. 2025 Nov 24;81(Pt 6):595–604. doi: 10.1107/S2052520625009400 (PMC12786384; doi:10.1107/S2052520625009400)
Supplement: Supplementary file 1 [file b-81-00595-sup1.txt]

#######	Begin powder crystal structure	#######
data_Diamond_0
_pd_block_id	Diamond_0
_pd_block_diffractogram_id	Wits_SK17_ground_capillary_scan5.xye_0
_pd_phase_name
;Diamond
;
_cell_length_a    3.56712
_cell_length_b    3.56712
_cell_length_c    3.56712
_cell_angle_alpha 90
_cell_angle_beta  90
_cell_angle_gamma 90
_cell_volume 45.3892659
_exptl_crystal_density_diffrn	3.51523644
_exptl_absorpt_coefficient_mu	0.222672351
_diffrn_radiation_wavelength	0.730202400
_cell_measurement_theta_min	2
_cell_measurement_theta_max	33
_space_group_name_H-M_alt
;227
;
loop_
	_space_group_symop_id
	_space_group_symop_operation_xyz
	  1 'x, y, z '
	  2 '-x, z+1/2, -y+1/2 '
	  3 '-x+1/4, -y+1/4, -z+1/4 '
	  4 '-x+1/4, -z+1/4, -y+1/4 '
	  5 '-x+1/2, -z, y+1/2 '
	  6 '-x+1/2, y+1/2, -z '
	  7 '-x-1/4, z-1/4, y+1/4 '
	  8 '-x-1/4, y+1/4, z-1/4 '
	  9 '-y, -z+1/2, x+1/2 '
	 10 '-y, x+1/2, -z+1/2 '
	 11 '-y+1/4, -x+1/4, -z+1/4 '
	 12 '-y+1/4, -z+1/4, -x+1/4 '
	 13 '-y+1/2, -x, z+1/2 '
	 14 '-y+1/2, z+1/2, -x '
	 15 '-y-1/4, z+1/4, x-1/4 '
	 16 '-y-1/4, x-1/4, z+1/4 '
	 17 '-z, -x+1/2, y+1/2 '
	 18 '-z, y+1/2, -x+1/2 '
	 19 '-z+1/4, -x+1/4, -y+1/4 '
	 20 '-z+1/4, -y+1/4, -x+1/4 '
	 21 '-z+1/2, -y, x+1/2 '
	 22 '-z+1/2, x+1/2, -y '
	 23 '-z-1/4, y-1/4, x+1/4 '
	 24 '-z-1/4, x+1/4, y-1/4 '
	 25 'z, y, x '
	 26 'z, x, y '
	 27 'z+1/4, -y-1/4, x-1/4 '
	 28 'z+1/4, x-1/4, -y-1/4 '
	 29 'z+1/2, -x, -y+1/2 '
	 30 'z+1/2, -y+1/2, -x '
	 31 'z-1/4, -x-1/4, y+1/4 '
	 32 'z-1/4, y+1/4, -x-1/4 '
	 33 'y, z, x '
	 34 'y, x, z '
	 35 'y+1/4, -x-1/4, z-1/4 '
	 36 'y+1/4, z-1/4, -x-1/4 '
	 37 'y+1/2, -x+1/2, -z '
	 38 'y+1/2, -z, -x+1/2 '
	 39 'y-1/4, -z-1/4, x+1/4 '
	 40 'y-1/4, x+1/4, -z-1/4 '
	 41 'x, z, y '
	 42 '-x, -y+1/2, z+1/2 '
	 43 'x+1/4, -z-1/4, y-1/4 '
	 44 'x+1/4, y-1/4, -z-1/4 '
	 45 'x+1/2, -y, -z+1/2 '
	 46 'x+1/2, -z+1/2, -y '
	 47 'x-1/4, -y-1/4, z+1/4 '
	 48 'x-1/4, z+1/4, -y-1/4 '
	 49 'x+1/2, y+1/2, z '
	 50 '-x+1/2, z, -y+1/2 '
	 51 '-x-1/4, -y-1/4, -z+1/4 '
	 52 '-x-1/4, -z-1/4, -y+1/4 '
	 53 '-x, -z+1/2, y+1/2 '
	 54 '-x, y, -z '
	 55 '-x+1/4, z+1/4, y+1/4 '
	 56 '-x+1/4, y-1/4, z-1/4 '
	 57 '-y+1/2, -z, x+1/2 '
	 58 '-y+1/2, x, -z+1/2 '
	 59 '-y-1/4, -x-1/4, -z+1/4 '
	 60 '-y-1/4, -z-1/4, -x+1/4 '
	 61 '-y, -x+1/2, z+1/2 '
	 62 '-y, z, -x '
	 63 '-y+1/4, z-1/4, x-1/4 '
	 64 '-y+1/4, x+1/4, z+1/4 '
	 65 '-z+1/2, -x, y+1/2 '
	 66 '-z+1/2, y, -x+1/2 '
	 67 '-z-1/4, -x-1/4, -y+1/4 '
	 68 '-z-1/4, -y-1/4, -x+1/4 '
	 69 '-z, -y+1/2, x+1/2 '
	 70 '-z, x, -y '
	 71 '-z+1/4, y+1/4, x+1/4 '
	 72 '-z+1/4, x-1/4, y-1/4 '
	 73 'z+1/2, y+1/2, x '
	 74 'z+1/2, x+1/2, y '
	 75 'z-1/4, -y+1/4, x-1/4 '
	 76 'z-1/4, x+1/4, -y-1/4 '
	 77 'z, -x+1/2, -y+1/2 '
	 78 'z, -y, -x '
	 79 'z+1/4, -x+1/4, y+1/4 '
	 80 'z+1/4, y-1/4, -x-1/4 '
	 81 'y+1/2, z+1/2, x '
	 82 'y+1/2, x+1/2, z '
	 83 'y-1/4, -x+1/4, z-1/4 '
	 84 'y-1/4, z+1/4, -x-1/4 '
	 85 'y, -x, -z '
	 86 'y, -z+1/2, -x+1/2 '
	 87 'y+1/4, -z+1/4, x+1/4 '
	 88 'y+1/4, x-1/4, -z-1/4 '
	 89 'x+1/2, z+1/2, y '
	 90 '-x+1/2, -y, z+1/2 '
	 91 'x-1/4, -z+1/4, y-1/4 '
	 92 'x-1/4, y+1/4, -z-1/4 '
	 93 'x, -y+1/2, -z+1/2 '
	 94 'x, -z, -y '
	 95 'x+1/4, -y+1/4, z+1/4 '
	 96 'x+1/4, z-1/4, -y-1/4 '
	 97 'x+1/2, y, z+1/2 '
	 98 '-x+1/2, z+1/2, -y '
	 99 '-x-1/4, -y+1/4, -z-1/4 '
	100 '-x-1/4, -z+1/4, -y-1/4 '
	101 '-x, -z, y '
	102 '-x, y+1/2, -z+1/2 '
	103 '-x+1/4, z-1/4, y-1/4 '
	104 '-x+1/4, y+1/4, z+1/4 '
	105 '-y+1/2, -z+1/2, x '
	106 '-y+1/2, x+1/2, -z '
	107 '-y-1/4, -x+1/4, -z-1/4 '
	108 '-y-1/4, -z+1/4, -x-1/4 '
	109 '-y, -x, z '
	110 '-y, z+1/2, -x+1/2 '
	111 '-y+1/4, z+1/4, x+1/4 '
	112 '-y+1/4, x-1/4, z-1/4 '
	113 '-z+1/2, -x+1/2, y '
	114 '-z+1/2, y+1/2, -x '
	115 '-z-1/4, -x+1/4, -y-1/4 '
	116 '-z-1/4, -y+1/4, -x-1/4 '
	117 '-z, -y, x '
	118 '-z, x+1/2, -y+1/2 '
	119 '-z+1/4, y-1/4, x-1/4 '
	120 '-z+1/4, x+1/4, y+1/4 '
	121 'z+1/2, y, x+1/2 '
	122 'z+1/2, x, y+1/2 '
	123 'z-1/4, -y-1/4, x+1/4 '
	124 'z-1/4, x-1/4, -y+1/4 '
	125 'z, -x, -y '
	126 'z, -y+1/2, -x+1/2 '
	127 'z+1/4, -x-1/4, y-1/4 '
	128 'z+1/4, y+1/4, -x+1/4 '
	129 'y+1/2, z, x+1/2 '
	130 'y+1/2, x, z+1/2 '
	131 'y-1/4, -x-1/4, z+1/4 '
	132 'y-1/4, z-1/4, -x+1/4 '
	133 'y, -x+1/2, -z+1/2 '
	134 'y, -z, -x '
	135 'y+1/4, -z-1/4, x-1/4 '
	136 'y+1/4, x+1/4, -z+1/4 '
	137 'x+1/2, z, y+1/2 '
	138 '-x+1/2, -y+1/2, z '
	139 'x-1/4, -z-1/4, y+1/4 '
	140 'x-1/4, y-1/4, -z+1/4 '
	141 'x, -y, -z '
	142 'x, -z+1/2, -y+1/2 '
	143 'x+1/4, -y-1/4, z-1/4 '
	144 'x+1/4, z+1/4, -y+1/4 '
	145 'x, y+1/2, z+1/2 '
	146 '-x, z, -y '
	147 '-x+1/4, -y-1/4, -z-1/4 '
	148 '-x+1/4, -z-1/4, -y-1/4 '
	149 '-x+1/2, -z+1/2, y '
	150 '-x+1/2, y, -z+1/2 '
	151 '-x-1/4, z+1/4, y-1/4 '
	152 '-x-1/4, y-1/4, z+1/4 '
	153 '-y, -z, x '
	154 '-y, x, -z '
	155 '-y+1/4, -x-1/4, -z-1/4 '
	156 '-y+1/4, -z-1/4, -x-1/4 '
	157 '-y+1/2, -x+1/2, z '
	158 '-y+1/2, z, -x+1/2 '
	159 '-y-1/4, z-1/4, x+1/4 '
	160 '-y-1/4, x+1/4, z-1/4 '
	161 '-z, -x, y '
	162 '-z, y, -x '
	163 '-z+1/4, -x-1/4, -y-1/4 '
	164 '-z+1/4, -y-1/4, -x-1/4 '
	165 '-z+1/2, -y+1/2, x '
	166 '-z+1/2, x, -y+1/2 '
	167 '-z-1/4, y+1/4, x-1/4 '
	168 '-z-1/4, x-1/4, y+1/4 '
	169 'z, y+1/2, x+1/2 '
	170 'z, x+1/2, y+1/2 '
	171 'z+1/4, -y+1/4, x+1/4 '
	172 'z+1/4, x+1/4, -y+1/4 '
	173 'z+1/2, -x+1/2, -y '
	174 'z+1/2, -y, -x+1/2 '
	175 'z-1/4, -x+1/4, y-1/4 '
	176 'z-1/4, y-1/4, -x+1/4 '
	177 'y, z+1/2, x+1/2 '
	178 'y, x+1/2, z+1/2 '
	179 'y+1/4, -x+1/4, z+1/4 '
	180 'y+1/4, z+1/4, -x+1/4 '
	181 'y+1/2, -x, -z+1/2 '
	182 'y+1/2, -z+1/2, -x '
	183 'y-1/4, -z+1/4, x-1/4 '
	184 'y-1/4, x-1/4, -z+1/4 '
	185 'x, z+1/2, y+1/2 '
	186 '-x, -y, z '
	187 'x+1/4, -z+1/4, y+1/4 '
	188 'x+1/4, y+1/4, -z+1/4 '
	189 'x+1/2, -y+1/2, -z '
	190 'x+1/2, -z, -y+1/2 '
	191 'x-1/4, -y+1/4, z-1/4 '
	192 'x-1/4, z-1/4, -y+1/4 '
loop_
	_atom_site_label
	_atom_site_type_symbol
	_atom_site_site_symmetry_multiplicity
	_atom_site_fract_x
	_atom_site_fract_y
	_atom_site_fract_z
	_atom_site_occupancy
	_atom_site_B_iso_or_equiv
C1 C   8 0 0 0 1 0.010(15)
loop_
	_geom_bond_atom_site_label_1
	_geom_bond_atom_site_label_2
	_geom_bond_distance
	_geom_bond_site_symmetry_1
	_geom_bond_site_symmetry_2
	C1        C1        1.54461 1_555  27_555
	C1        C1        1.54461 1_555   8_555
	C1        C1        1.54461 1_555   7_555
	C1        C1        1.54461 1_555   3_555
	C1        C1        2.52233 1_555   6_545
	C1        C1        2.52233 1_555   2_545
	C1        C1        2.52233 1_555   2_554
	C1        C1        2.52233 1_555   6_455
	C1        C1        2.52233 1_555   5_554
	C1        C1        2.52233 1_555   5_455
	C1        C1        2.52233 1_555   2_555
	C1        C1        2.52233 1_555   2_544
	C1        C1        2.52233 1_555   6_555
	C1        C1        2.52233 1_555   5_555
	C1        C1        2.52233 1_555   5_454
	C1        C1        2.52233 1_555   6_445
	C1        C1        2.95770 1_555   3_545
	C1        C1        2.95770 1_555   3_554
	C1        C1        2.95770 1_555   3_455
	C1        C1        2.95770 1_555   7_565
	C1        C1        2.95770 1_555   7_655
	C1        C1        2.95770 1_555  27_565
	C1        C1        2.95770 1_555   8_556
	C1        C1        2.95770 1_555  27_556
	C1        C1        2.95770 1_555   8_655
	C1        C1        2.95770 1_555   8_545
	C1        C1        2.95770 1_555  27_455
	C1        C1        2.95770 1_555   7_554
	loop_
		_geom_angle_atom_site_label_1
		_geom_angle_atom_site_label_2
		_geom_angle_atom_site_label_3
		_geom_angle
		_geom_angle_site_symmetry_1
		_geom_angle_site_symmetry_2
		_geom_angle_site_symmetry_3
	C1        C1        C1         109.471    8_555 1_555  27_555
	C1        C1        C1         109.471    7_555 1_555   8_555
	C1        C1        C1         109.471    7_555 1_555  27_555
	C1        C1        C1         109.471    3_555 1_555   7_555
	C1        C1        C1         109.471    3_555 1_555   8_555
	C1        C1        C1         109.471    3_555 1_555  27_555
	C1        C1        C1         90.000     6_545 1_555   3_555
	C1        C1        C1         90.000     6_545 1_555   7_555
	C1        C1        C1         144.736    6_545 1_555   8_555
	C1        C1        C1         35.264     6_545 1_555  27_555
	C1        C1        C1         60.000     2_545 1_555   6_545
	C1        C1        C1         90.000     2_545 1_555   3_555
	C1        C1        C1         35.264     2_545 1_555   7_555
	C1        C1        C1         144.736    2_545 1_555   8_555
	C1        C1        C1         90.000     2_545 1_555  27_555
	C1        C1        C1         180.000    2_554 1_555   2_545
	C1        C1        C1         120.000    2_554 1_555   6_545
	C1        C1        C1         90.000     2_554 1_555   3_555
	C1        C1        C1         144.736    2_554 1_555   7_555
	C1        C1        C1         35.264     2_554 1_555   8_555
	C1        C1        C1         90.000     2_554 1_555  27_555
	C1        C1        C1         60.000     6_455 1_555   2_554
	C1        C1        C1         120.000    6_455 1_555   2_545
	C1        C1        C1         180.000    6_455 1_555   6_545
	C1        C1        C1         90.000     6_455 1_555   3_555
	C1        C1        C1         90.000     6_455 1_555   7_555
	C1        C1        C1         35.264     6_455 1_555   8_555
	C1        C1        C1         144.736    6_455 1_555  27_555
	C1        C1        C1         120.000    5_554 1_555   6_455
	C1        C1        C1         60.000     5_554 1_555   2_554
	C1        C1        C1         120.000    5_554 1_555   2_545
	C1        C1        C1         60.000     5_554 1_555   6_545
	C1        C1        C1         90.000     5_554 1_555   3_555
	C1        C1        C1         144.736    5_554 1_555   7_555
	C1        C1        C1         90.000     5_554 1_555   8_555
	C1        C1        C1         35.264     5_554 1_555  27_555
	C1        C1        C1         180.000    5_455 1_555   5_554
	C1        C1        C1         60.000     5_455 1_555   6_455
	C1        C1        C1         120.000    5_455 1_555   2_554
	C1        C1        C1         60.000     5_455 1_555   2_545
	C1        C1        C1         120.000    5_455 1_555   6_545
	C1        C1        C1         90.000     5_455 1_555   3_555
	C1        C1        C1         35.264     5_455 1_555   7_555
	C1        C1        C1         90.000     5_455 1_555   8_555
	C1        C1        C1         144.736    5_455 1_555  27_555
	C1        C1        C1         60.000     2_555 1_555   5_455
	C1        C1        C1         120.000    2_555 1_555   5_554
	C1        C1        C1         60.000     2_555 1_555   6_455
	C1        C1        C1         90.000     2_555 1_555   2_554
	C1        C1        C1         90.000     2_555 1_555   2_545
	C1        C1        C1         120.000    2_555 1_555   6_545
	C1        C1        C1         35.264     2_555 1_555   3_555
	C1        C1        C1         90.000     2_555 1_555   7_555
	C1        C1        C1         90.000     2_555 1_555   8_555
	C1        C1        C1         144.736    2_555 1_555  27_555
	C1        C1        C1         180.000    2_544 1_555   2_555
	C1        C1        C1         120.000    2_544 1_555   5_455
	C1        C1        C1         60.000     2_544 1_555   5_554
	C1        C1        C1         120.000    2_544 1_555   6_455
	C1        C1        C1         90.000     2_544 1_555   2_554
	C1        C1        C1         90.000     2_544 1_555   2_545
	C1        C1        C1         60.000     2_544 1_555   6_545
	C1        C1        C1         144.736    2_544 1_555   3_555
	C1        C1        C1         90.000     2_544 1_555   7_555
	C1        C1        C1         90.000     2_544 1_555   8_555
	C1        C1        C1         35.264     2_544 1_555  27_555
	C1        C1        C1         120.000    6_555 1_555   2_544
	C1        C1        C1         60.000     6_555 1_555   2_555
	C1        C1        C1         120.000    6_555 1_555   5_455
	C1        C1        C1         60.000     6_555 1_555   5_554
	C1        C1        C1         90.000     6_555 1_555   6_455
	C1        C1        C1         60.000     6_555 1_555   2_554
	C1        C1        C1         120.000    6_555 1_555   2_545
	C1        C1        C1         90.000     6_555 1_555   6_545
	C1        C1        C1         35.264     6_555 1_555   3_555
	C1        C1        C1         144.736    6_555 1_555   7_555
	C1        C1        C1         90.000     6_555 1_555   8_555
	C1        C1        C1         90.000     6_555 1_555  27_555
	C1        C1        C1         60.000     5_555 1_555   6_555
	C1        C1        C1         120.000    5_555 1_555   2_544
	C1        C1        C1         60.000     5_555 1_555   2_555
	C1        C1        C1         90.000     5_555 1_555   5_455
	C1        C1        C1         90.000     5_555 1_555   5_554
	C1        C1        C1         120.000    5_555 1_555   6_455
	C1        C1        C1         120.000    5_555 1_555   2_554
	C1        C1        C1         60.000     5_555 1_555   2_545
	C1        C1        C1         60.000     5_555 1_555   6_545
	C1        C1        C1         35.264     5_555 1_555   3_555
	C1        C1        C1         90.000     5_555 1_555   7_555
	C1        C1        C1         144.736    5_555 1_555   8_555
	C1        C1        C1         90.000     5_555 1_555  27_555
	C1        C1        C1         180.000    5_454 1_555   5_555
	C1        C1        C1         120.000    5_454 1_555   6_555
	C1        C1        C1         60.000     5_454 1_555   2_544
	C1        C1        C1         120.000    5_454 1_555   2_555
	C1        C1        C1         90.000     5_454 1_555   5_455
	C1        C1        C1         90.000     5_454 1_555   5_554
	C1        C1        C1         60.000     5_454 1_555   6_455
	C1        C1        C1         60.000     5_454 1_555   2_554
	C1        C1        C1         120.000    5_454 1_555   2_545
	C1        C1        C1         120.000    5_454 1_555   6_545
	C1        C1        C1         144.736    5_454 1_555   3_555
	C1        C1        C1         90.000     5_454 1_555   7_555
	C1        C1        C1         35.264     5_454 1_555   8_555
	C1        C1        C1         90.000     5_454 1_555  27_555
	C1        C1        C1         60.000     6_445 1_555   5_454
	C1        C1        C1         120.000    6_445 1_555   5_555
	C1        C1        C1         180.000    6_445 1_555   6_555
	C1        C1        C1         60.000     6_445 1_555   2_544
	C1        C1        C1         120.000    6_445 1_555   2_555
	C1        C1        C1         60.000     6_445 1_555   5_455
	C1        C1        C1         120.000    6_445 1_555   5_554
	C1        C1        C1         90.000     6_445 1_555   6_455
	C1        C1        C1         120.000    6_445 1_555   2_554
	C1        C1        C1         60.000     6_445 1_555   2_545
	C1        C1        C1         90.000     6_445 1_555   6_545
	C1        C1        C1         144.736    6_445 1_555   3_555
	C1        C1        C1         35.264     6_445 1_555   7_555
	C1        C1        C1         90.000     6_445 1_555   8_555
	C1        C1        C1         90.000     6_445 1_555  27_555
	C1        C1        C1         64.761     3_545 1_555   6_445
	C1        C1        C1         115.239    3_545 1_555   5_454
	C1        C1        C1         64.761     3_545 1_555   5_555
	C1        C1        C1         115.239    3_545 1_555   6_555
	C1        C1        C1         64.761     3_545 1_555   2_544
	C1        C1        C1         115.239    3_545 1_555   2_555
	C1        C1        C1         90.000     3_545 1_555   5_455
	C1        C1        C1         90.000     3_545 1_555   5_554
	C1        C1        C1         148.518    3_545 1_555   6_455
	C1        C1        C1         148.518    3_545 1_555   2_554
	C1        C1        C1         31.482     3_545 1_555   2_545
	C1        C1        C1         31.482     3_545 1_555   6_545
	C1        C1        C1         100.025    3_545 1_555   3_555
	C1        C1        C1         58.518     3_545 1_555   7_555
	C1        C1        C1         150.504    3_545 1_555   8_555
	C1        C1        C1         58.518     3_545 1_555  27_555
	C1        C1        C1         117.036    3_554 1_555   3_545
	C1        C1        C1         115.239    3_554 1_555   6_445
	C1        C1        C1         64.761     3_554 1_555   5_454
	C1        C1        C1         115.239    3_554 1_555   5_555
	C1        C1        C1         64.761     3_554 1_555   6_555
	C1        C1        C1         64.761     3_554 1_555   2_544
	C1        C1        C1         115.239    3_554 1_555   2_555
	C1        C1        C1         148.518    3_554 1_555   5_455
	C1        C1        C1         31.482     3_554 1_555   5_554
	C1        C1        C1         90.000     3_554 1_555   6_455
	C1        C1        C1         31.482     3_554 1_555   2_554
	C1        C1        C1         148.518    3_554 1_555   2_545
	C1        C1        C1         90.000     3_554 1_555   6_545
	C1        C1        C1         100.025    3_554 1_555   3_555
	C1        C1        C1         150.504    3_554 1_555   7_555
	C1        C1        C1         58.518     3_554 1_555   8_555
	C1        C1        C1         58.518     3_554 1_555  27_555
	C1        C1        C1         117.036    3_455 1_555   3_554
	C1        C1        C1         117.036    3_455 1_555   3_545
	C1        C1        C1         64.761     3_455 1_555   6_445
	C1        C1        C1         64.761     3_455 1_555   5_454
	C1        C1        C1         115.239    3_455 1_555   5_555
	C1        C1        C1         115.239    3_455 1_555   6_555
	C1        C1        C1         115.239    3_455 1_555   2_544
	C1        C1        C1         64.761     3_455 1_555   2_555
	C1        C1        C1         31.482     3_455 1_555   5_455
	C1        C1        C1         148.518    3_455 1_555   5_554
	C1        C1        C1         31.482     3_455 1_555   6_455
	C1        C1        C1         90.000     3_455 1_555   2_554
	C1        C1        C1         90.000     3_455 1_555   2_545
	C1        C1        C1         148.518    3_455 1_555   6_545
	C1        C1        C1         100.025    3_455 1_555   3_555
	C1        C1        C1         58.518     3_455 1_555   7_555
	C1        C1        C1         58.518     3_455 1_555   8_555
	C1        C1        C1         150.504    3_455 1_555  27_555
	C1        C1        C1         50.479     7_565 1_555   3_455
	C1        C1        C1         95.216     7_565 1_555   3_554
	C1        C1        C1         144.903    7_565 1_555   3_545
	C1        C1        C1         115.239    7_565 1_555   6_445
	C1        C1        C1         90.000     7_565 1_555   5_454
	C1        C1        C1         90.000     7_565 1_555   5_555
	C1        C1        C1         64.761     7_565 1_555   6_555
	C1        C1        C1         148.518    7_565 1_555   2_544
	C1        C1        C1         31.482     7_565 1_555   2_555
	C1        C1        C1         64.761     7_565 1_555   5_455
	C1        C1        C1         115.239    7_565 1_555   5_554
	C1        C1        C1         31.482     7_565 1_555   6_455
	C1        C1        C1         64.761     7_565 1_555   2_554
	C1        C1        C1         115.239    7_565 1_555   2_545
	C1        C1        C1         148.518    7_565 1_555   6_545
	C1        C1        C1         58.518     7_565 1_555   3_555
	C1        C1        C1         100.025    7_565 1_555   7_555
	C1        C1        C1         58.518     7_565 1_555   8_555
	C1        C1        C1         150.504    7_565 1_555  27_555
	C1        C1        C1         117.036    7_655 1_555   7_565
	C1        C1        C1         144.903    7_655 1_555   3_455
	C1        C1        C1         95.216     7_655 1_555   3_554
	C1        C1        C1         50.479     7_655 1_555   3_545
	C1        C1        C1         115.239    7_655 1_555   6_445
	C1        C1        C1         148.518    7_655 1_555   5_454
	C1        C1        C1         31.482     7_655 1_555   5_555
	C1        C1        C1         64.761     7_655 1_555   6_555
	C1        C1        C1         90.000     7_655 1_555   2_544
	C1        C1        C1         90.000     7_655 1_555   2_555
	C1        C1        C1         115.239    7_655 1_555   5_455
	C1        C1        C1         64.761     7_655 1_555   5_554
	C1        C1        C1         148.518    7_655 1_555   6_455
	C1        C1        C1         115.239    7_655 1_555   2_554
	C1        C1        C1         64.761     7_655 1_555   2_545
	C1        C1        C1         31.482     7_655 1_555   6_545
	C1        C1        C1         58.518     7_655 1_555   3_555
	C1        C1        C1         100.025    7_655 1_555   7_555
	C1        C1        C1         150.504    7_655 1_555   8_555
	C1        C1        C1         58.518     7_655 1_555  27_555
	C1        C1        C1         95.216    27_565 1_555   7_655
	C1        C1        C1         50.479    27_565 1_555   7_565
	C1        C1        C1         95.216    27_565 1_555   3_455
	C1        C1        C1         50.479    27_565 1_555   3_554
	C1        C1        C1         144.903   27_565 1_555   3_545
	C1        C1        C1         148.518   27_565 1_555   6_445
	C1        C1        C1         90.000    27_565 1_555   5_454
	C1        C1        C1         90.000    27_565 1_555   5_555
	C1        C1        C1         31.482    27_565 1_555   6_555
	C1        C1        C1         115.239   27_565 1_555   2_544
	C1        C1        C1         64.761    27_565 1_555   2_555
	C1        C1        C1         115.239   27_565 1_555   5_455
	C1        C1        C1         64.761    27_565 1_555   5_554
	C1        C1        C1         64.761    27_565 1_555   6_455
	C1        C1        C1         31.482    27_565 1_555   2_554
	C1        C1        C1         148.518   27_565 1_555   2_545
	C1        C1        C1         115.239   27_565 1_555   6_545
	C1        C1        C1         58.518    27_565 1_555   3_555
	C1        C1        C1         150.504   27_565 1_555   7_555
	C1        C1        C1         58.518    27_565 1_555   8_555
	C1        C1        C1         100.025   27_565 1_555  27_555
	C1        C1        C1         95.216     8_556 1_555  27_565
	C1        C1        C1         95.216     8_556 1_555   7_655
	C1        C1        C1         50.479     8_556 1_555   7_565
	C1        C1        C1         50.479     8_556 1_555   3_455
	C1        C1        C1         144.903    8_556 1_555   3_554
	C1        C1        C1         95.216     8_556 1_555   3_545
	C1        C1        C1         90.000     8_556 1_555   6_445
	C1        C1        C1         115.239    8_556 1_555   5_454
	C1        C1        C1         64.761     8_556 1_555   5_555
	C1        C1        C1         90.000     8_556 1_555   6_555
	C1        C1        C1         148.518    8_556 1_555   2_544
	C1        C1        C1         31.482     8_556 1_555   2_555
	C1        C1        C1         31.482     8_556 1_555   5_455
	C1        C1        C1         148.518    8_556 1_555   5_554
	C1        C1        C1         64.761     8_556 1_555   6_455
	C1        C1        C1         115.239    8_556 1_555   2_554
	C1        C1        C1         64.761     8_556 1_555   2_545
	C1        C1        C1         115.239    8_556 1_555   6_545
	C1        C1        C1         58.518     8_556 1_555   3_555
	C1        C1        C1         58.518     8_556 1_555   7_555
	C1        C1        C1         100.025    8_556 1_555   8_555
	C1        C1        C1         150.504    8_556 1_555  27_555
	C1        C1        C1         50.479    27_556 1_555   8_556
	C1        C1        C1         117.036   27_556 1_555  27_565
	C1        C1        C1         50.479    27_556 1_555   7_655
	C1        C1        C1         95.216    27_556 1_555   7_565
	C1        C1        C1         95.216    27_556 1_555   3_455
	C1        C1        C1         144.903   27_556 1_555   3_554
	C1        C1        C1         50.479    27_556 1_555   3_545
	C1        C1        C1         90.000    27_556 1_555   6_445
	C1        C1        C1         148.518   27_556 1_555   5_454
	C1        C1        C1         31.482    27_556 1_555   5_555
	C1        C1        C1         90.000    27_556 1_555   6_555
	C1        C1        C1         115.239   27_556 1_555   2_544
	C1        C1        C1         64.761    27_556 1_555   2_555
	C1        C1        C1         64.761    27_556 1_555   5_455
	C1        C1        C1         115.239   27_556 1_555   5_554
	C1        C1        C1         115.239   27_556 1_555   6_455
	C1        C1        C1         148.518   27_556 1_555   2_554
	C1        C1        C1         31.482    27_556 1_555   2_545
	C1        C1        C1         64.761    27_556 1_555   6_545
	C1        C1        C1         58.518    27_556 1_555   3_555
	C1        C1        C1         58.518    27_556 1_555   7_555
	C1        C1        C1         150.504   27_556 1_555   8_555
	C1        C1        C1         100.025   27_556 1_555  27_555
	C1        C1        C1         95.216     8_655 1_555  27_556
	C1        C1        C1         117.036    8_655 1_555   8_556
	C1        C1        C1         50.479     8_655 1_555  27_565
	C1        C1        C1         50.479     8_655 1_555   7_655
	C1        C1        C1         95.216     8_655 1_555   7_565
	C1        C1        C1         144.903    8_655 1_555   3_455
	C1        C1        C1         50.479     8_655 1_555   3_554
	C1        C1        C1         95.216     8_655 1_555   3_545
	C1        C1        C1         148.518    8_655 1_555   6_445
	C1        C1        C1         115.239    8_655 1_555   5_454
	C1        C1        C1         64.761     8_655 1_555   5_555
	C1        C1        C1         31.482     8_655 1_555   6_555
	C1        C1        C1         90.000     8_655 1_555   2_544
	C1        C1        C1         90.000     8_655 1_555   2_555
	C1        C1        C1         148.518    8_655 1_555   5_455
	C1        C1        C1         31.482     8_655 1_555   5_554
	C1        C1        C1         115.239    8_655 1_555   6_455
	C1        C1        C1         64.761     8_655 1_555   2_554
	C1        C1        C1         115.239    8_655 1_555   2_545
	C1        C1        C1         64.761     8_655 1_555   6_545
	C1        C1        C1         58.518     8_655 1_555   3_555
	C1        C1        C1         150.504    8_655 1_555   7_555
	C1        C1        C1         100.025    8_655 1_555   8_555
	C1        C1        C1         58.518     8_655 1_555  27_555
	C1        C1        C1         117.036    8_545 1_555   8_655
	C1        C1        C1         95.216     8_545 1_555  27_556
	C1        C1        C1         117.036    8_545 1_555   8_556
	C1        C1        C1         144.903    8_545 1_555  27_565
	C1        C1        C1         95.216     8_545 1_555   7_655
	C1        C1        C1         144.903    8_545 1_555   7_565
	C1        C1        C1         95.216     8_545 1_555   3_455
	C1        C1        C1         95.216     8_545 1_555   3_554
	C1        C1        C1         50.479     8_545 1_555   3_545
	C1        C1        C1         31.482     8_545 1_555   6_445
	C1        C1        C1         64.761     8_545 1_555   5_454
	C1        C1        C1         115.239    8_545 1_555   5_555
	C1        C1        C1         148.518    8_545 1_555   6_555
	C1        C1        C1         31.482     8_545 1_555   2_544
	C1        C1        C1         148.518    8_545 1_555   2_555
	C1        C1        C1         90.000     8_545 1_555   5_455
	C1        C1        C1         90.000     8_545 1_555   5_554
	C1        C1        C1         115.239    8_545 1_555   6_455
	C1        C1        C1         115.239    8_545 1_555   2_554
	C1        C1        C1         64.761     8_545 1_555   2_545
	C1        C1        C1         64.761     8_545 1_555   6_545
	C1        C1        C1         150.504    8_545 1_555   3_555
	C1        C1        C1         58.518     8_545 1_555   7_555
	C1        C1        C1         100.025    8_545 1_555   8_555
	C1        C1        C1         58.518     8_545 1_555  27_555
	C1        C1        C1         50.479    27_455 1_555   8_545
	C1        C1        C1         144.903   27_455 1_555   8_655
	C1        C1        C1         117.036   27_455 1_555  27_556
	C1        C1        C1         95.216    27_455 1_555   8_556
	C1        C1        C1         117.036   27_455 1_555  27_565
	C1        C1        C1         144.903   27_455 1_555   7_655
	C1        C1        C1         95.216    27_455 1_555   7_565
	C1        C1        C1         50.479    27_455 1_555   3_455
	C1        C1        C1         95.216    27_455 1_555   3_554
	C1        C1        C1         95.216    27_455 1_555   3_545
	C1        C1        C1         31.482    27_455 1_555   6_445
	C1        C1        C1         31.482    27_455 1_555   5_454
	C1        C1        C1         148.518   27_455 1_555   5_555
	C1        C1        C1         148.518   27_455 1_555   6_555
	C1        C1        C1         64.761    27_455 1_555   2_544
	C1        C1        C1         115.239   27_455 1_555   2_555
	C1        C1        C1         64.761    27_455 1_555   5_455
	C1        C1        C1         115.239   27_455 1_555   5_554
	C1        C1        C1         64.761    27_455 1_555   6_455
	C1        C1        C1         90.000    27_455 1_555   2_554
	C1        C1        C1         90.000    27_455 1_555   2_545
	C1        C1        C1         115.239   27_455 1_555   6_545
	C1        C1        C1         150.504   27_455 1_555   3_555
	C1        C1        C1         58.518    27_455 1_555   7_555
	C1        C1        C1         58.518    27_455 1_555   8_555
	C1        C1        C1         100.025   27_455 1_555  27_555
	C1        C1        C1         50.479     7_554 1_555  27_455
	C1        C1        C1         50.479     7_554 1_555   8_545
	C1        C1        C1         95.216     7_554 1_555   8_655
	C1        C1        C1         144.903    7_554 1_555  27_556
	C1        C1        C1         144.903    7_554 1_555   8_556
	C1        C1        C1         95.216     7_554 1_555  27_565
	C1        C1        C1         117.036    7_554 1_555   7_655
	C1        C1        C1         117.036    7_554 1_555   7_565
	C1        C1        C1         95.216     7_554 1_555   3_455
	C1        C1        C1         50.479     7_554 1_555   3_554
	C1        C1        C1         95.216     7_554 1_555   3_545
	C1        C1        C1         64.761     7_554 1_555   6_445
	C1        C1        C1         31.482     7_554 1_555   5_454
	C1        C1        C1         148.518    7_554 1_555   5_555
	C1        C1        C1         115.239    7_554 1_555   6_555
	C1        C1        C1         31.482     7_554 1_555   2_544
	C1        C1        C1         148.518    7_554 1_555   2_555
	C1        C1        C1         115.239    7_554 1_555   5_455
	C1        C1        C1         64.761     7_554 1_555   5_554
	C1        C1        C1         90.000     7_554 1_555   6_455
	C1        C1        C1         64.761     7_554 1_555   2_554
	C1        C1        C1         115.239    7_554 1_555   2_545
	C1        C1        C1         90.000     7_554 1_555   6_545
	C1        C1        C1         150.504    7_554 1_555   3_555
	C1        C1        C1         100.025    7_554 1_555   7_555
	C1        C1        C1         58.518     7_554 1_555   8_555
	C1        C1        C1         58.518     7_554 1_555  27_555
#######	End powder crystal structure	#######


#######	Begin powder crystal structure	#######
data_fluorite_0
_pd_block_id	fluorite_0
_pd_block_diffractogram_id	Wits_SK17_ground_capillary_scan5.xye_0
_pd_phase_name
;fluorite
;
_cell_length_a    5.522934
_cell_length_b    5.522934
_cell_length_c    5.522934
_cell_angle_alpha 90
_cell_angle_beta  90
_cell_angle_gamma 90
_cell_volume 168.464951
_exptl_crystal_density_diffrn	8.92030145
_exptl_absorpt_coefficient_mu	103.930958
_diffrn_radiation_wavelength	0.730202400
_cell_measurement_theta_min	2
_cell_measurement_theta_max	33
_space_group_name_H-M_alt
;Fm-3m
;
loop_
	_space_group_symop_id
	_space_group_symop_operation_xyz
	  1 'x, y, z '
	  2 '-x, -y, z '
	  3 '-x, -z, -y '
	  4 '-x, -z, y '
	  5 '-x, z, -y '
	  6 '-x, z, y '
	  7 '-x, y, -z '
	  8 '-x, y, z '
	  9 '-y, -x, -z '
	 10 '-y, -x, z '
	 11 '-y, -z, -x '
	 12 '-y, -z, x '
	 13 '-y, z, -x '
	 14 '-y, z, x '
	 15 '-y, x, -z '
	 16 '-y, x, z '
	 17 '-z, -x, -y '
	 18 '-z, -x, y '
	 19 '-z, -y, -x '
	 20 '-z, -y, x '
	 21 '-z, y, -x '
	 22 '-z, y, x '
	 23 '-z, x, -y '
	 24 '-z, x, y '
	 25 'z, -x, -y '
	 26 'z, -x, y '
	 27 'z, -y, -x '
	 28 'z, -y, x '
	 29 'z, y, -x '
	 30 'z, y, x '
	 31 'z, x, -y '
	 32 'z, x, y '
	 33 'y, -x, -z '
	 34 'y, -x, z '
	 35 'y, -z, -x '
	 36 'y, -z, x '
	 37 'y, z, -x '
	 38 'y, z, x '
	 39 'y, x, -z '
	 40 'y, x, z '
	 41 'x, -y, -z '
	 42 'x, -y, z '
	 43 'x, -z, -y '
	 44 'x, -z, y '
	 45 'x, z, -y '
	 46 'x, z, y '
	 47 'x, y, -z '
	 48 '-x, -y, -z '
	 49 'x+1/2, y+1/2, z '
	 50 '-x+1/2, -y+1/2, z '
	 51 '-x+1/2, -z+1/2, -y '
	 52 '-x+1/2, -z+1/2, y '
	 53 '-x+1/2, z+1/2, -y '
	 54 '-x+1/2, z+1/2, y '
	 55 '-x+1/2, y+1/2, -z '
	 56 '-x+1/2, y+1/2, z '
	 57 '-y+1/2, -x+1/2, -z '
	 58 '-y+1/2, -x+1/2, z '
	 59 '-y+1/2, -z+1/2, -x '
	 60 '-y+1/2, -z+1/2, x '
	 61 '-y+1/2, z+1/2, -x '
	 62 '-y+1/2, z+1/2, x '
	 63 '-y+1/2, x+1/2, -z '
	 64 '-y+1/2, x+1/2, z '
	 65 '-z+1/2, -x+1/2, -y '
	 66 '-z+1/2, -x+1/2, y '
	 67 '-z+1/2, -y+1/2, -x '
	 68 '-z+1/2, -y+1/2, x '
	 69 '-z+1/2, y+1/2, -x '
	 70 '-z+1/2, y+1/2, x '
	 71 '-z+1/2, x+1/2, -y '
	 72 '-z+1/2, x+1/2, y '
	 73 'z+1/2, -x+1/2, -y '
	 74 'z+1/2, -x+1/2, y '
	 75 'z+1/2, -y+1/2, -x '
	 76 'z+1/2, -y+1/2, x '
	 77 'z+1/2, y+1/2, -x '
	 78 'z+1/2, y+1/2, x '
	 79 'z+1/2, x+1/2, -y '
	 80 'z+1/2, x+1/2, y '
	 81 'y+1/2, -x+1/2, -z '
	 82 'y+1/2, -x+1/2, z '
	 83 'y+1/2, -z+1/2, -x '
	 84 'y+1/2, -z+1/2, x '
	 85 'y+1/2, z+1/2, -x '
	 86 'y+1/2, z+1/2, x '
	 87 'y+1/2, x+1/2, -z '
	 88 'y+1/2, x+1/2, z '
	 89 'x+1/2, -y+1/2, -z '
	 90 'x+1/2, -y+1/2, z '
	 91 'x+1/2, -z+1/2, -y '
	 92 'x+1/2, -z+1/2, y '
	 93 'x+1/2, z+1/2, -y '
	 94 'x+1/2, z+1/2, y '
	 95 'x+1/2, y+1/2, -z '
	 96 '-x+1/2, -y+1/2, -z '
	 97 'x+1/2, y, z+1/2 '
	 98 '-x+1/2, -y, z+1/2 '
	 99 '-x+1/2, -z, -y+1/2 '
	100 '-x+1/2, -z, y+1/2 '
	101 '-x+1/2, z, -y+1/2 '
	102 '-x+1/2, z, y+1/2 '
	103 '-x+1/2, y, -z+1/2 '
	104 '-x+1/2, y, z+1/2 '
	105 '-y+1/2, -x, -z+1/2 '
	106 '-y+1/2, -x, z+1/2 '
	107 '-y+1/2, -z, -x+1/2 '
	108 '-y+1/2, -z, x+1/2 '
	109 '-y+1/2, z, -x+1/2 '
	110 '-y+1/2, z, x+1/2 '
	111 '-y+1/2, x, -z+1/2 '
	112 '-y+1/2, x, z+1/2 '
	113 '-z+1/2, -x, -y+1/2 '
	114 '-z+1/2, -x, y+1/2 '
	115 '-z+1/2, -y, -x+1/2 '
	116 '-z+1/2, -y, x+1/2 '
	117 '-z+1/2, y, -x+1/2 '
	118 '-z+1/2, y, x+1/2 '
	119 '-z+1/2, x, -y+1/2 '
	120 '-z+1/2, x, y+1/2 '
	121 'z+1/2, -x, -y+1/2 '
	122 'z+1/2, -x, y+1/2 '
	123 'z+1/2, -y, -x+1/2 '
	124 'z+1/2, -y, x+1/2 '
	125 'z+1/2, y, -x+1/2 '
	126 'z+1/2, y, x+1/2 '
	127 'z+1/2, x, -y+1/2 '
	128 'z+1/2, x, y+1/2 '
	129 'y+1/2, -x, -z+1/2 '
	130 'y+1/2, -x, z+1/2 '
	131 'y+1/2, -z, -x+1/2 '
	132 'y+1/2, -z, x+1/2 '
	133 'y+1/2, z, -x+1/2 '
	134 'y+1/2, z, x+1/2 '
	135 'y+1/2, x, -z+1/2 '
	136 'y+1/2, x, z+1/2 '
	137 'x+1/2, -y, -z+1/2 '
	138 'x+1/2, -y, z+1/2 '
	139 'x+1/2, -z, -y+1/2 '
	140 'x+1/2, -z, y+1/2 '
	141 'x+1/2, z, -y+1/2 '
	142 'x+1/2, z, y+1/2 '
	143 'x+1/2, y, -z+1/2 '
	144 '-x+1/2, -y, -z+1/2 '
	145 'x, y+1/2, z+1/2 '
	146 '-x, -y+1/2, z+1/2 '
	147 '-x, -z+1/2, -y+1/2 '
	148 '-x, -z+1/2, y+1/2 '
	149 '-x, z+1/2, -y+1/2 '
	150 '-x, z+1/2, y+1/2 '
	151 '-x, y+1/2, -z+1/2 '
	152 '-x, y+1/2, z+1/2 '
	153 '-y, -x+1/2, -z+1/2 '
	154 '-y, -x+1/2, z+1/2 '
	155 '-y, -z+1/2, -x+1/2 '
	156 '-y, -z+1/2, x+1/2 '
	157 '-y, z+1/2, -x+1/2 '
	158 '-y, z+1/2, x+1/2 '
	159 '-y, x+1/2, -z+1/2 '
	160 '-y, x+1/2, z+1/2 '
	161 '-z, -x+1/2, -y+1/2 '
	162 '-z, -x+1/2, y+1/2 '
	163 '-z, -y+1/2, -x+1/2 '
	164 '-z, -y+1/2, x+1/2 '
	165 '-z, y+1/2, -x+1/2 '
	166 '-z, y+1/2, x+1/2 '
	167 '-z, x+1/2, -y+1/2 '
	168 '-z, x+1/2, y+1/2 '
	169 'z, -x+1/2, -y+1/2 '
	170 'z, -x+1/2, y+1/2 '
	171 'z, -y+1/2, -x+1/2 '
	172 'z, -y+1/2, x+1/2 '
	173 'z, y+1/2, -x+1/2 '
	174 'z, y+1/2, x+1/2 '
	175 'z, x+1/2, -y+1/2 '
	176 'z, x+1/2, y+1/2 '
	177 'y, -x+1/2, -z+1/2 '
	178 'y, -x+1/2, z+1/2 '
	179 'y, -z+1/2, -x+1/2 '
	180 'y, -z+1/2, x+1/2 '
	181 'y, z+1/2, -x+1/2 '
	182 'y, z+1/2, x+1/2 '
	183 'y, x+1/2, -z+1/2 '
	184 'y, x+1/2, z+1/2 '
	185 'x, -y+1/2, -z+1/2 '
	186 'x, -y+1/2, z+1/2 '
	187 'x, -z+1/2, -y+1/2 '
	188 'x, -z+1/2, y+1/2 '
	189 'x, z+1/2, -y+1/2 '
	190 'x, z+1/2, y+1/2 '
	191 'x, y+1/2, -z+1/2 '
	192 '-x, -y+1/2, -z+1/2 '
loop_
	_atom_site_label
	_atom_site_type_symbol
	_atom_site_site_symmetry_multiplicity
	_atom_site_fract_x
	_atom_site_fract_y
	_atom_site_fract_z
	_atom_site_occupancy
	_atom_site_B_iso_or_equiv
Bi1 Bi   4 0 0 0 0.85 2.663(9)
Dy1 Dy   4 0 0 0 0.1 2.663(9)
Er1 Er   4 0 0 0 0.05 2.663(9)
O1 O   8 0.25 0.25 0.25 0.56(4) 6.7(6)
O2 O  32 0.350(8) 0.350(8) 0.350(8) 0.047(6) 6.7(6)
O3 O  48 0.5 0.20(19) 0.20(19) 0 6.7(6)
loop_
	_geom_bond_atom_site_label_1
	_geom_bond_atom_site_label_2
	_geom_bond_distance
	_geom_bond_site_symmetry_1
	_geom_bond_site_symmetry_2
	Bi1       Er1       0.00000 1_555   1_555
	Bi1       Dy1       0.00000 1_555   1_555
	Bi1       O3        2.0(3) 1_555 125_455
	Bi1       O3        2.0(3) 1_555 173_545
	Bi1       O3        2.0(3) 1_555  74_455
	Bi1       O3        2.0(3) 1_555  97_454
	Bi1       O3        2.0(3) 1_555  49_445
	Bi1       O3        2.0(3) 1_555 155_555
	Bi1       O3        2.0(3) 1_555 170_554
	Bi1       O3        2.0(3) 1_555 107_555
	Bi1       O3        2.0(3) 1_555  51_555
	Bi1       O3        2.0(3) 1_555  57_555
	Bi1       O3        2.0(3) 1_555 153_555
	Bi1       O3        2.0(3) 1_555  99_555
	Bi1       O3        2.0(3) 1_555 101_555
	Bi1       O3        2.0(3) 1_555  98_554
	Bi1       O3        2.0(3) 1_555  50_555
	Bi1       O3        2.0(3) 1_555 154_554
	Bi1       O3        2.0(3) 1_555 169_555
	Bi1       O3        2.0(3) 1_555  53_545
	Bi1       O3        2.0(3) 1_555  73_455
	Bi1       O3        2.0(3) 1_555  58_555
	Bi1       O3        2.0(3) 1_555 171_555
	Bi1       O3        2.0(3) 1_555 109_555
	Bi1       O3        2.0(3) 1_555 123_455
	Bi1       O3        2.0(3) 1_555 157_545
	Bi1       O2        2.260(2) 1_555  97_454
	Bi1       O2        2.260(2) 1_555 147_555
	Bi1       O2        2.260(2) 1_555 145_544
	Bi1       O2        2.260(2) 1_555  49_445
	Bi1       O2        2.260(2) 1_555  99_555
	Bi1       O2        2.260(2) 1_555  51_555
	Bi1       O2        2.260(2) 1_555 125_455
	Bi1       O2        2.260(2) 1_555 146_554
	Bi1       O2        2.260(2) 1_555  73_455
	Bi1       O2        2.260(2) 1_555  53_545
	Bi1       O2        2.260(2) 1_555  74_455
	Bi1       O2        2.260(2) 1_555 173_545
	Bi1       O2        2.260(2) 1_555  98_554
	Bi1       O2        2.260(2) 1_555 121_455
	Bi1       O2        2.260(2) 1_555 102_554
	Bi1       O2        2.260(2) 1_555  54_545
	Bi1       O2        2.260(2) 1_555 149_545
	Bi1       O2        2.260(2) 1_555 170_554
	Bi1       O2        2.260(2) 1_555  77_445
	Bi1       O2        2.260(2) 1_555 122_454
	Bi1       O2        2.260(2) 1_555 150_544
	Bi1       O2        2.260(2) 1_555 101_555
	Bi1       O2        2.260(2) 1_555 169_555
	Bi1       O2        2.260(2) 1_555  50_555
	Bi1       O1        2.39150 1_555   6_555
	Bi1       O1        2.39150 1_555   5_555
	Bi1       O1        2.39150 1_555  25_555
	Bi1       O1        2.39150 1_555  26_555
	Bi1       O1        2.39150 1_555   2_555
	Bi1       O1        2.39150 1_555  29_555
	Bi1       O1        2.39150 1_555   3_555
	Bi1       O1        2.39150 1_555   1_555
	Bi1       O3        3.2(8) 1_555  26_555
	Bi1       O3        3.2(8) 1_555   1_455
	Bi1       O3        3.2(8) 1_555   9_565
	Bi1       O3        3.2(8) 1_555  29_555
	Bi1       O3        3.2(8) 1_555   3_655
	Bi1       O3        3.2(8) 1_555  11_556
	Bi1       O3        3.2(8) 1_555  25_555
	Bi1       O3        3.2(8) 1_555  10_565
	Bi1       O3        3.2(8) 1_555   5_555
	Bi1       O3        3.2(8) 1_555   2_655
	Bi1       O3        3.2(8) 1_555  25_565
	Bi1       O3        3.2(8) 1_555  27_556
	Bi1       O3        3.2(8) 1_555  13_556
	Bi1       O3        3.2(8) 1_555  10_555
	Bi1       O3        3.2(8) 1_555  27_555
	Bi1       O3        3.2(8) 1_555  13_555
	Bi1       O3        3.2(8) 1_555   2_555
	Bi1       O3        3.2(8) 1_555   5_655
	Bi1       O3        3.2(8) 1_555  26_565
	Bi1       O3        3.2(8) 1_555  29_556
	Bi1       O3        3.2(8) 1_555  11_555
	Bi1       O3        3.2(8) 1_555   1_555
	Bi1       O3        3.2(8) 1_555   9_555
	Bi1       O3        3.2(8) 1_555   3_555
	Dy1       Er1       0.00000 1_555   1_555
	Dy1       Bi1       0.00000 1_555   1_555
	Dy1       O3        2.0(3) 1_555 125_455
	Dy1       O3        2.0(3) 1_555 173_545
	Dy1       O3        2.0(3) 1_555  74_455
	Dy1       O3        2.0(3) 1_555  97_454
	Dy1       O3        2.0(3) 1_555  49_445
	Dy1       O3        2.0(3) 1_555 155_555
	Dy1       O3        2.0(3) 1_555 170_554
	Dy1       O3        2.0(3) 1_555 107_555
	Dy1       O3        2.0(3) 1_555  51_555
	Dy1       O3        2.0(3) 1_555  57_555
	Dy1       O3        2.0(3) 1_555 153_555
	Dy1       O3        2.0(3) 1_555  99_555
	Dy1       O3        2.0(3) 1_555 101_555
	Dy1       O3        2.0(3) 1_555  98_554
	Dy1       O3        2.0(3) 1_555  50_555
	Dy1       O3        2.0(3) 1_555 154_554
	Dy1       O3        2.0(3) 1_555 169_555
	Dy1       O3        2.0(3) 1_555  53_545
	Dy1       O3        2.0(3) 1_555  73_455
	Dy1       O3        2.0(3) 1_555  58_555
	Dy1       O3        2.0(3) 1_555 171_555
	Dy1       O3        2.0(3) 1_555 109_555
	Dy1       O3        2.0(3) 1_555 123_455
	Dy1       O3        2.0(3) 1_555 157_545
	Dy1       O2        2.260(2) 1_555  97_454
	Dy1       O2        2.260(2) 1_555 147_555
	Dy1       O2        2.260(2) 1_555 145_544
	Dy1       O2        2.260(2) 1_555  49_445
	Dy1       O2        2.260(2) 1_555  99_555
	Dy1       O2        2.260(2) 1_555  51_555
	Dy1       O2        2.260(2) 1_555 125_455
	Dy1       O2        2.260(2) 1_555 146_554
	Dy1       O2        2.260(2) 1_555  73_455
	Dy1       O2        2.260(2) 1_555  53_545
	Dy1       O2        2.260(2) 1_555  74_455
	Dy1       O2        2.260(2) 1_555 173_545
	Dy1       O2        2.260(2) 1_555  98_554
	Dy1       O2        2.260(2) 1_555 121_455
	Dy1       O2        2.260(2) 1_555 102_554
	Dy1       O2        2.260(2) 1_555  54_545
	Dy1       O2        2.260(2) 1_555 149_545
	Dy1       O2        2.260(2) 1_555 170_554
	Dy1       O2        2.260(2) 1_555  77_445
	Dy1       O2        2.260(2) 1_555 122_454
	Dy1       O2        2.260(2) 1_555 150_544
	Dy1       O2        2.260(2) 1_555 101_555
	Dy1       O2        2.260(2) 1_555 169_555
	Dy1       O2        2.260(2) 1_555  50_555
	Dy1       O1        2.39150 1_555   6_555
	Dy1       O1        2.39150 1_555   5_555
	Dy1       O1        2.39150 1_555  25_555
	Dy1       O1        2.39150 1_555  26_555
	Dy1       O1        2.39150 1_555   2_555
	Dy1       O1        2.39150 1_555  29_555
	Dy1       O1        2.39150 1_555   3_555
	Dy1       O1        2.39150 1_555   1_555
	Dy1       O3        3.2(8) 1_555  26_555
	Dy1       O3        3.2(8) 1_555   1_455
	Dy1       O3        3.2(8) 1_555   9_565
	Dy1       O3        3.2(8) 1_555  29_555
	Dy1       O3        3.2(8) 1_555   3_655
	Dy1       O3        3.2(8) 1_555  11_556
	Dy1       O3        3.2(8) 1_555  25_555
	Dy1       O3        3.2(8) 1_555  10_565
	Dy1       O3        3.2(8) 1_555   5_555
	Dy1       O3        3.2(8) 1_555   2_655
	Dy1       O3        3.2(8) 1_555  25_565
	Dy1       O3        3.2(8) 1_555  27_556
	Dy1       O3        3.2(8) 1_555  13_556
	Dy1       O3        3.2(8) 1_555  10_555
	Dy1       O3        3.2(8) 1_555  27_555
	Dy1       O3        3.2(8) 1_555  13_555
	Dy1       O3        3.2(8) 1_555   2_555
	Dy1       O3        3.2(8) 1_555   5_655
	Dy1       O3        3.2(8) 1_555  26_565
	Dy1       O3        3.2(8) 1_555  29_556
	Dy1       O3        3.2(8) 1_555  11_555
	Dy1       O3        3.2(8) 1_555   1_555
	Dy1       O3        3.2(8) 1_555   9_555
	Dy1       O3        3.2(8) 1_555   3_555
	Er1       Dy1       0.00000 1_555   1_555
	Er1       Bi1       0.00000 1_555   1_555
	Er1       O3        2.0(3) 1_555 125_455
	Er1       O3        2.0(3) 1_555 173_545
	Er1       O3        2.0(3) 1_555  74_455
	Er1       O3        2.0(3) 1_555  97_454
	Er1       O3        2.0(3) 1_555  49_445
	Er1       O3        2.0(3) 1_555 155_555
	Er1       O3        2.0(3) 1_555 170_554
	Er1       O3        2.0(3) 1_555 107_555
	Er1       O3        2.0(3) 1_555  51_555
	Er1       O3        2.0(3) 1_555  57_555
	Er1       O3        2.0(3) 1_555 153_555
	Er1       O3        2.0(3) 1_555  99_555
	Er1       O3        2.0(3) 1_555 101_555
	Er1       O3        2.0(3) 1_555  98_554
	Er1       O3        2.0(3) 1_555  50_555
	Er1       O3        2.0(3) 1_555 154_554
	Er1       O3        2.0(3) 1_555 169_555
	Er1       O3        2.0(3) 1_555  53_545
	Er1       O3        2.0(3) 1_555  73_455
	Er1       O3        2.0(3) 1_555  58_555
	Er1       O3        2.0(3) 1_555 171_555
	Er1       O3        2.0(3) 1_555 109_555
	Er1       O3        2.0(3) 1_555 123_455
	Er1       O3        2.0(3) 1_555 157_545
	Er1       O2        2.260(2) 1_555  97_454
	Er1       O2        2.260(2) 1_555 147_555
	Er1       O2        2.260(2) 1_555 145_544
	Er1       O2        2.260(2) 1_555  49_445
	Er1       O2        2.260(2) 1_555  99_555
	Er1       O2        2.260(2) 1_555  51_555
	Er1       O2        2.260(2) 1_555 125_455
	Er1       O2        2.260(2) 1_555 146_554
	Er1       O2        2.260(2) 1_555  73_455
	Er1       O2        2.260(2) 1_555  53_545
	Er1       O2        2.260(2) 1_555  74_455
	Er1       O2        2.260(2) 1_555 173_545
	Er1       O2        2.260(2) 1_555  98_554
	Er1       O2        2.260(2) 1_555 121_455
	Er1       O2        2.260(2) 1_555 102_554
	Er1       O2        2.260(2) 1_555  54_545
	Er1       O2        2.260(2) 1_555 149_545
	Er1       O2        2.260(2) 1_555 170_554
	Er1       O2        2.260(2) 1_555  77_445
	Er1       O2        2.260(2) 1_555 122_454
	Er1       O2        2.260(2) 1_555 150_544
	Er1       O2        2.260(2) 1_555 101_555
	Er1       O2        2.260(2) 1_555 169_555
	Er1       O2        2.260(2) 1_555  50_555
	Er1       O1        2.39150 1_555   6_555
	Er1       O1        2.39150 1_555   5_555
	Er1       O1        2.39150 1_555  25_555
	Er1       O1        2.39150 1_555  26_555
	Er1       O1        2.39150 1_555   2_555
	Er1       O1        2.39150 1_555  29_555
	Er1       O1        2.39150 1_555   3_555
	Er1       O1        2.39150 1_555   1_555
	Er1       O3        3.2(8) 1_555  26_555
	Er1       O3        3.2(8) 1_555   1_455
	Er1       O3        3.2(8) 1_555   9_565
	Er1       O3        3.2(8) 1_555  29_555
	Er1       O3        3.2(8) 1_555   3_655
	Er1       O3        3.2(8) 1_555  11_556
	Er1       O3        3.2(8) 1_555  25_555
	Er1       O3        3.2(8) 1_555  10_565
	Er1       O3        3.2(8) 1_555   5_555
	Er1       O3        3.2(8) 1_555   2_655
	Er1       O3        3.2(8) 1_555  25_565
	Er1       O3        3.2(8) 1_555  27_556
	Er1       O3        3.2(8) 1_555  13_556
	Er1       O3        3.2(8) 1_555  10_555
	Er1       O3        3.2(8) 1_555  27_555
	Er1       O3        3.2(8) 1_555  13_555
	Er1       O3        3.2(8) 1_555   2_555
	Er1       O3        3.2(8) 1_555   5_655
	Er1       O3        3.2(8) 1_555  26_565
	Er1       O3        3.2(8) 1_555  29_556
	Er1       O3        3.2(8) 1_555  11_555
	Er1       O3        3.2(8) 1_555   1_555
	Er1       O3        3.2(8) 1_555   9_555
	Er1       O3        3.2(8) 1_555   3_555
	O1        O2        0.96(7) 1_555 169_555
	O1        O2        0.96(7) 1_555 101_555
	O1        O2        0.96(7) 1_555  50_555
	O1        O2        0.96(7) 1_555   1_555
	O1        O3        1.4(4) 1_555  26_565
	O1        O3        1.4(4) 1_555  29_556
	O1        O3        1.4(4) 1_555   1_555
	O1        O3        1.4(4) 1_555  58_555
	O1        O3        1.4(4) 1_555  50_555
	O1        O3        1.4(4) 1_555 169_555
	O1        O3        1.4(4) 1_555 109_555
	O1        O3        1.4(4) 1_555 171_555
	O1        O3        1.4(4) 1_555 101_555
	O1        O3        1.4(4) 1_555 105_565
	O1        O3        1.4(4) 1_555  59_556
	O1        O3        1.4(4) 1_555 147_655
	O1        O2        2.34(2) 1_555  99_565
	O1        O2        2.34(2) 1_555 173_545
	O1        O2        2.34(2) 1_555 147_655
	O1        O2        2.34(2) 1_555  54_545
	O1        O2        2.34(2) 1_555  51_556
	O1        O2        2.34(2) 1_555 125_455
	O1        O2        2.34(2) 1_555 170_554
	O1        O2        2.34(2) 1_555 102_554
	O1        O2        2.34(2) 1_555  74_455
	O1        O2        2.34(2) 1_555  26_565
	O1        O2        2.34(2) 1_555   6_655
	O1        O2        2.34(2) 1_555  29_556
	O1        Bi1       2.39150 1_555  97_555
	O1        Dy1       2.39150 1_555 145_555
	O1        Dy1       2.39150 1_555  97_555
	O1        Er1       2.39150 1_555  97_555
	O1        Er1       2.39150 1_555 145_555
	O1        Bi1       2.39150 1_555 145_555
	O1        Er1       2.39150 1_555  49_555
	O1        Dy1       2.39150 1_555  49_555
	O1        Bi1       2.39150 1_555  49_555
	O1        Dy1       2.39150 1_555   1_555
	O1        Bi1       2.39150 1_555   1_555
	O1        Er1       2.39150 1_555   1_555
	O1        O1        2.76147 1_555  26_555
	O1        O1        2.76147 1_555  29_555
	O1        O1        2.76147 1_555   6_555
	O1        O1        2.76147 1_555  26_565
	O1        O1        2.76147 1_555   6_655
	O1        O1        2.76147 1_555  29_556
	O1        O3        2.8(8) 1_555 173_555
	O1        O3        2.8(8) 1_555  49_455
	O1        O3        2.8(8) 1_555 170_555
	O1        O3        2.8(8) 1_555 125_555
	O1        O3        2.8(8) 1_555  97_455
	O1        O3        2.8(8) 1_555   2_655
	O1        O3        2.8(8) 1_555  74_555
	O1        O3        2.8(8) 1_555   5_655
	O1        O3        2.8(8) 1_555  25_565
	O1        O3        2.8(8) 1_555  10_565
	O1        O3        2.8(8) 1_555  27_556
	O1        O3        2.8(8) 1_555  13_556
	O1        O3        2.8(8) 1_555 107_555
	O1        O3        2.8(8) 1_555  57_555
	O1        O3        2.8(8) 1_555 155_555
	O1        O3        2.8(8) 1_555  51_555
	O1        O3        2.8(8) 1_555  99_555
	O1        O3        2.8(8) 1_555 153_555
	O1        O3        2.8(8) 1_555  61_556
	O1        O3        2.8(8) 1_555 149_655
	O1        O3        2.8(8) 1_555 146_655
	O1        O3        2.8(8) 1_555  75_556
	O1        O3        2.8(8) 1_555 106_565
	O1        O3        2.8(8) 1_555 121_565
	O1        O2        3.17(5) 1_555 121_465
	O1        O2        3.17(5) 1_555 149_645
	O1        O2        3.17(5) 1_555  98_564
	O1        O2        3.17(5) 1_555  53_546
	O1        O2        3.17(5) 1_555 146_654
	O1        O2        3.17(5) 1_555  73_456
	O1        O2        3.17(5) 1_555 145_544
	O1        O2        3.17(5) 1_555  97_454
	O1        O2        3.17(5) 1_555  49_445
	O1        O2        3.17(5) 1_555   2_665
	O1        O2        3.17(5) 1_555  25_566
	O1        O2        3.17(5) 1_555   5_656
	O2        O3        0.9(7) 1_555 147_655
	O2        O3        0.9(7) 1_555 105_565
	O2        O3        0.9(7) 1_555  59_556
	O2        O1        0.96(7) 1_555   1_555
	O2        O3        1.5(12) 1_555   1_555
	O2        O3        1.5(12) 1_555  26_565
	O2        O3        1.5(12) 1_555  29_556
	O2        O2        1.56(12) 1_555 169_555
	O2        O2        1.56(12) 1_555 101_555
	O2        O2        1.56(12) 1_555  50_555
	O2        O2        1.66(8) 1_555  26_565
	O2        O2        1.66(8) 1_555   6_655
	O2        O2        1.66(8) 1_555  29_556
	O2        O3        2.1(11) 1_555  61_556
	O2        O3        2.1(11) 1_555 149_655
	O2        O3        2.1(11) 1_555  75_556
	O2        O3        2.1(11) 1_555 106_565
	O2        O3        2.1(11) 1_555 146_655
	O2        O3        2.1(11) 1_555 121_565
	O2        O3        2.1(3) 1_555  58_555
	O2        O3        2.1(3) 1_555 109_555
	O2        O3        2.1(3) 1_555 169_555
	O2        O3        2.1(3) 1_555 171_555
	O2        O3        2.1(3) 1_555  50_555
	O2        O3        2.1(3) 1_555 101_555
	O2        Er1       2.260(2) 1_555  97_555
	O2        Dy1       2.260(2) 1_555  97_555
	O2        Bi1       2.260(2) 1_555  97_555
	O2        Er1       2.260(2) 1_555 145_555
	O2        Dy1       2.260(2) 1_555 145_555
	O2        Bi1       2.260(2) 1_555 145_555
	O2        Dy1       2.260(2) 1_555  49_555
	O2        Bi1       2.260(2) 1_555  49_555
	O2        Er1       2.260(2) 1_555  49_555
	O2        O2        2.277(9) 1_555  99_565
	O2        O2        2.277(9) 1_555 147_655
	O2        O2        2.277(9) 1_555  51_556
	O2        O1        2.34(2) 1_555  26_565
	O2        O1        2.34(2) 1_555  29_556
	O2        O1        2.34(2) 1_555   6_655
	O2        O2        2.34(12) 1_555  25_566
	O2        O2        2.34(12) 1_555   5_656
	O2        O2        2.34(12) 1_555   2_665
	O2        O3        2.8(13) 1_555  13_656
	O2        O3        2.8(13) 1_555  27_566
	O2        O3        2.8(13) 1_555   5_656
	O2        O3        2.8(13) 1_555   2_665
	O2        O3        2.8(13) 1_555  10_665
	O2        O3        2.8(13) 1_555  25_566
	O2        O3        2.8(14) 1_555 145_555
	O2        O3        2.8(14) 1_555  77_556
	O2        O3        2.8(14) 1_555 122_565
	O2        O3        2.8(4) 1_555  49_455
	O2        O3        2.8(4) 1_555 173_555
	O2        O3        2.8(4) 1_555  74_555
	O2        O3        2.8(4) 1_555 125_555
	O2        O3        2.8(4) 1_555 170_555
	O2        O3        2.8(4) 1_555  97_455
	O2        O2        2.87(14) 1_555   3_666
	O2        O2        2.97(3) 1_555  54_555
	O2        O2        2.97(3) 1_555 125_555
	O2        O2        2.97(3) 1_555  74_555
	O2        O2        2.97(3) 1_555 170_555
	O2        O2        2.97(3) 1_555 102_555
	O2        O2        2.97(3) 1_555 173_555
	O2        O2        2.97(3) 1_555 173_545
	O2        O2        2.97(3) 1_555  54_545
	O2        O2        2.97(3) 1_555  74_455
	O2        O2        2.97(3) 1_555 170_554
	O2        O2        2.97(3) 1_555 102_554
	O2        O2        2.97(3) 1_555 125_455
	O2        O1        3.17(5) 1_555   5_656
	O2        O1        3.17(5) 1_555  25_566
	O2        O1        3.17(5) 1_555   2_665
	O2        O3        3.2(7) 1_555 153_655
	O2        O3        3.2(7) 1_555  99_565
	O2        O3        3.2(7) 1_555 107_565
	O2        O3        3.2(7) 1_555  57_556
	O2        O3        3.2(7) 1_555 155_655
	O2        O3        3.2(7) 1_555  51_556
	O3        O3        1(3) 1_555 147_655
	O3        O2        0.9(7) 1_555 147_655
	O3        O2        0.9(7) 1_555 169_555
	O3        O1        1.4(4) 1_555   1_555
	O3        O1        1.4(4) 1_555   6_655
	O3        O2        1.5(12) 1_555   1_555
	O3        O2        1.5(12) 1_555   6_655
	O3        O3        1.5(15) 1_555  74_555
	O3        O3        1.5(15) 1_555 125_555
	O3        O3        1.5(15) 1_555 109_555
	O3        O3        1.5(15) 1_555  58_555
	O3        Er1       2.0(3) 1_555  49_555
	O3        Bi1       2.0(3) 1_555  49_555
	O3        Dy1       2.0(3) 1_555  49_555
	O3        Er1       2.0(3) 1_555  97_555
	O3        Dy1       2.0(3) 1_555  97_555
	O3        Bi1       2.0(3) 1_555  97_555
	O3        O3        2.1(8) 1_555 153_655
	O3        O3        2.1(8) 1_555 105_565
	O3        O3        2.1(8) 1_555  59_556
	O3        O3        2.1(8) 1_555 155_655
	O3        O3        2.1(8) 1_555 171_555
	O3        O3        2.1(8) 1_555 169_555
	O3        O3        2.1(8) 1_555  75_556
	O3        O3        2.1(8) 1_555 121_565
	O3        O2        2.1(11) 1_555 149_645
	O3        O2        2.1(11) 1_555 146_654
	O3        O2        2.1(11) 1_555 173_545
	O3        O2        2.1(11) 1_555 170_554
	O3        O2        2.1(3) 1_555 101_555
	O3        O2        2.1(3) 1_555  50_555
	O3        O2        2.1(3) 1_555 125_555
	O3        O2        2.1(3) 1_555  74_555
	O3        O3        2(2) 1_555   2_655
	O3        O3        2(2) 1_555   5_655
	O3        O3        2.4(15) 1_555  26_565
	O3        O3        2.4(15) 1_555  29_556
	O3        O3        2.4(15) 1_555  13_656
	O3        O3        2.4(15) 1_555  10_665
	O3        O3        3(3) 1_555 123_555
	O3        O3        3(3) 1_555  73_555
	O3        O3        3(3) 1_555  57_555
	O3        O3        3(3) 1_555 107_555
	O3        O2        2.8(13) 1_555  26_565
	O3        O2        2.8(13) 1_555  29_556
	O3        O2        2.8(13) 1_555   2_665
	O3        O2        2.8(13) 1_555   5_656
	O3        O2        2.8(14) 1_555 150_644
	O3        O2        2.8(14) 1_555 145_544
	O3        O3        2.8(4) 1_555 146_654
	O3        O3        2.8(4) 1_555 149_645
	O3        O3        2.8(4) 1_555  50_555
	O3        O3        2.8(4) 1_555 101_555
	O3        O3        2.8(4) 1_555 101_655
	O3        O3        2.8(4) 1_555 149_655
	O3        O3        2.8(4) 1_555  50_655
	O3        O3        2.8(4) 1_555 146_655
	O3        O1        2.8(8) 1_555   2_655
	O3        O1        2.8(8) 1_555   5_655
	O3        O1        2.8(8) 1_555  26_555
	O3        O1        2.8(8) 1_555  29_555
	O3        O2        2.8(4) 1_555  49_545
	O3        O2        2.8(4) 1_555  97_554
	O3        O2        2.8(4) 1_555 102_554
	O3        O2        2.8(4) 1_555  54_545
	O3        O3        3(3) 1_555   3_655
	O3        Er1       3.2(8) 1_555   1_655
	O3        Dy1       3.2(8) 1_555   1_655
	O3        Bi1       3.2(8) 1_555   1_655
	O3        Er1       3.2(8) 1_555   1_555
	O3        Dy1       3.2(8) 1_555   1_555
	O3        Bi1       3.2(8) 1_555   1_555
	O3        O2        3.2(7) 1_555  99_565
	O3        O2        3.2(7) 1_555  51_556
	O3        O2        3.2(7) 1_555 121_565
	O3        O2        3.2(7) 1_555  73_556
	loop_
		_geom_angle_atom_site_label_1
		_geom_angle_atom_site_label_2
		_geom_angle_atom_site_label_3
		_geom_angle
		_geom_angle_site_symmetry_1
		_geom_angle_site_symmetry_2
		_geom_angle_site_symmetry_3
	Dy1       Bi1       Er1        Invalid    1_555 1_555   1_555
	O3        Bi1       Dy1        Invalid  125_455 1_555   1_555
	O3        Bi1       Er1        Invalid  125_455 1_555   1_555
	O3        Bi1       O3         160(90) 173_545 1_555 125_455
	O3        Bi1       Dy1        Invalid  173_545 1_555   1_555
	O3        Bi1       Er1        Invalid  173_545 1_555   1_555
	O3        Bi1       O3         117(17)  74_455 1_555 173_545
	O3        Bi1       O3         50(50)  74_455 1_555 125_455
	O3        Bi1       Dy1        Invalid   74_455 1_555   1_555
	O3        Bi1       Er1        Invalid   74_455 1_555   1_555
	O3        Bi1       O3         117(17)  97_454 1_555  74_455
	O3        Bi1       O3         117(17)  97_454 1_555 173_545
	O3        Bi1       O3         70(40)  97_454 1_555 125_455
	O3        Bi1       Dy1        Invalid   97_454 1_555   1_555
	O3        Bi1       Er1        Invalid   97_454 1_555   1_555
	O3        Bi1       O3         160(90)  49_445 1_555  97_454
	O3        Bi1       O3         70(40)  49_445 1_555  74_455
	O3        Bi1       O3         50(50)  49_445 1_555 173_545
	O3        Bi1       O3         117(17)  49_445 1_555 125_455
	O3        Bi1       Dy1        Invalid   49_445 1_555   1_555
	O3        Bi1       Er1        Invalid   49_445 1_555   1_555
	O3        Bi1       O3         140(50) 155_555 1_555  49_445
	O3        Bi1       O3         63(17) 155_555 1_555  97_454
	O3        Bi1       O3         63(17) 155_555 1_555  74_455
	O3        Bi1       O3         179.999999(9) 155_555 1_555 173_545
	O3        Bi1       O3         30(90) 155_555 1_555 125_455
	O3        Bi1       Dy1        Invalid  155_555 1_555   1_555
	O3        Bi1       Er1        Invalid  155_555 1_555   1_555
	O3        Bi1       O3         110(40) 170_554 1_555 155_555
	O3        Bi1       O3         117(17) 170_554 1_555  49_445
	O3        Bi1       O3         50(50) 170_554 1_555  97_454
	O3        Bi1       O3         160(90) 170_554 1_555  74_455
	O3        Bi1       O3         70(40) 170_554 1_555 173_545
	O3        Bi1       O3         117(17) 170_554 1_555 125_455
	O3        Bi1       Dy1        Invalid  170_554 1_555   1_555
	O3        Bi1       Er1        Invalid  170_554 1_555   1_555
	O3        Bi1       O3         63(17) 107_555 1_555 170_554
	O3        Bi1       O3         160(90) 107_555 1_555 155_555
	O3        Bi1       O3         63(17) 107_555 1_555  49_445
	O3        Bi1       O3         110(40) 107_555 1_555  97_454
	O3        Bi1       O3         140(50) 107_555 1_555  74_455
	O3        Bi1       O3         30(90) 107_555 1_555 173_545
	O3        Bi1       O3         180.000  107_555 1_555 125_455
	O3        Bi1       Dy1        Invalid  107_555 1_555   1_555
	O3        Bi1       Er1        Invalid  107_555 1_555   1_555
	O3        Bi1       O3         117(17)  51_555 1_555 107_555
	O3        Bi1       O3         63(17)  51_555 1_555 170_554
	O3        Bi1       O3         50(50)  51_555 1_555 155_555
	O3        Bi1       O3         180.000   51_555 1_555  49_445
	O3        Bi1       O3         30(90)  51_555 1_555  97_454
	O3        Bi1       O3         110(40)  51_555 1_555  74_455
	O3        Bi1       O3         140(50)  51_555 1_555 173_545
	O3        Bi1       O3         63(17)  51_555 1_555 125_455
	O3        Bi1       Dy1        Invalid   51_555 1_555   1_555
	O3        Bi1       Er1        Invalid   51_555 1_555   1_555
	O3        Bi1       O3         70(40)  57_555 1_555  51_555
	O3        Bi1       O3         50(50)  57_555 1_555 107_555
	O3        Bi1       O3         30(90)  57_555 1_555 170_554
	O3        Bi1       O3         117(17)  57_555 1_555 155_555
	O3        Bi1       O3         110(40)  57_555 1_555  49_445
	O3        Bi1       O3         63(17)  57_555 1_555  97_454
	O3        Bi1       O3         180.000   57_555 1_555  74_455
	O3        Bi1       O3         63(17)  57_555 1_555 173_545
	O3        Bi1       O3         140(50)  57_555 1_555 125_455
	O3        Bi1       Dy1        Invalid   57_555 1_555   1_555
	O3        Bi1       Er1        Invalid   57_555 1_555   1_555
	O3        Bi1       O3         160(90) 153_555 1_555  57_555
	O3        Bi1       O3         117(17) 153_555 1_555  51_555
	O3        Bi1       O3         117(17) 153_555 1_555 107_555
	O3        Bi1       O3         180.000000(9) 153_555 1_555 170_554
	O3        Bi1       O3         70(40) 153_555 1_555 155_555
	O3        Bi1       O3         63(17) 153_555 1_555  49_445
	O3        Bi1       O3         140(50) 153_555 1_555  97_454
	O3        Bi1       O3         30(90) 153_555 1_555  74_455
	O3        Bi1       O3         110(40) 153_555 1_555 173_545
	O3        Bi1       O3         63(17) 153_555 1_555 125_455
	O3        Bi1       Dy1        Invalid  153_555 1_555   1_555
	O3        Bi1       Er1        Invalid  153_555 1_555   1_555
	O3        Bi1       O3         50(50)  99_555 1_555 153_555
	O3        Bi1       O3         117(17)  99_555 1_555  57_555
	O3        Bi1       O3         160(90)  99_555 1_555  51_555
	O3        Bi1       O3         70(40)  99_555 1_555 107_555
	O3        Bi1       O3         140(50)  99_555 1_555 170_554
	O3        Bi1       O3         117(17)  99_555 1_555 155_555
	O3        Bi1       O3         30(90)  99_555 1_555  49_445
	O3        Bi1       O3         180.000000(9)  99_555 1_555  97_454
	O3        Bi1       O3         63(17)  99_555 1_555  74_455
	O3        Bi1       O3         63(17)  99_555 1_555 173_545
	O3        Bi1       O3         110(40)  99_555 1_555 125_455
	O3        Bi1       Dy1        Invalid   99_555 1_555   1_555
	O3        Bi1       Er1        Invalid   99_555 1_555   1_555
	O3        Bi1       O3         70(90) 101_555 1_555  99_555
	O3        Bi1       O3         50(50) 101_555 1_555 153_555
	O3        Bi1       O3         117(17) 101_555 1_555  57_555
	O3        Bi1       O3         90.000   101_555 1_555  51_555
	O3        Bi1       O3         110(40) 101_555 1_555 107_555
	O3        Bi1       O3         140(50) 101_555 1_555 170_554
	O3        Bi1       O3         63(17) 101_555 1_555 155_555
	O3        Bi1       O3         90.000   101_555 1_555  49_445
	O3        Bi1       O3         120(90) 101_555 1_555  97_454
	O3        Bi1       O3         63(17) 101_555 1_555  74_455
	O3        Bi1       O3         117(17) 101_555 1_555 173_545
	O3        Bi1       O3         70(40) 101_555 1_555 125_455
	O3        Bi1       Dy1        Invalid  101_555 1_555   1_555
	O3        Bi1       Er1        Invalid  101_555 1_555   1_555
	O3        Bi1       O3         180.000   98_554 1_555 101_555
	O3        Bi1       O3         120(90)  98_554 1_555  99_555
	O3        Bi1       O3         140(50)  98_554 1_555 153_555
	O3        Bi1       O3         63(17)  98_554 1_555  57_555
	O3        Bi1       O3         90.000    98_554 1_555  51_555
	O3        Bi1       O3         70(40)  98_554 1_555 107_555
	O3        Bi1       O3         50(50)  98_554 1_555 170_554
	O3        Bi1       O3         117(17)  98_554 1_555 155_555
	O3        Bi1       O3         90.000    98_554 1_555  49_445
	O3        Bi1       O3         70(90)  98_554 1_555  97_454
	O3        Bi1       O3         117(17)  98_554 1_555  74_455
	O3        Bi1       O3         63(17)  98_554 1_555 173_545
	O3        Bi1       O3         110(40)  98_554 1_555 125_455
	O3        Bi1       Dy1        Invalid   98_554 1_555   1_555
	O3        Bi1       Er1        Invalid   98_554 1_555   1_555
	O3        Bi1       O3         160(90)  50_555 1_555  98_554
	O3        Bi1       O3         30(90)  50_555 1_555 101_555
	O3        Bi1       O3         90.000    50_555 1_555  99_555
	O3        Bi1       O3         63(17)  50_555 1_555 153_555
	O3        Bi1       O3         110(40)  50_555 1_555  57_555
	O3        Bi1       O3         70(90)  50_555 1_555  51_555
	O3        Bi1       O3         117(17)  50_555 1_555 107_555
	O3        Bi1       O3         117(17)  50_555 1_555 170_554
	O3        Bi1       O3         50(50)  50_555 1_555 155_555
	O3        Bi1       O3         120(90)  50_555 1_555  49_445
	O3        Bi1       O3         90.000    50_555 1_555  97_454
	O3        Bi1       O3         70(40)  50_555 1_555  74_455
	O3        Bi1       O3         140(50)  50_555 1_555 173_545
	O3        Bi1       O3         63(17)  50_555 1_555 125_455
	O3        Bi1       Dy1        Invalid   50_555 1_555   1_555
	O3        Bi1       Er1        Invalid   50_555 1_555   1_555
	O3        Bi1       O3         117(17) 154_554 1_555  50_555
	O3        Bi1       O3         50(50) 154_554 1_555  98_554
	O3        Bi1       O3         140(50) 154_554 1_555 101_555
	O3        Bi1       O3         140(50) 154_554 1_555  99_555
	O3        Bi1       O3         120(90) 154_554 1_555 153_555
	O3        Bi1       O3         90.000   154_554 1_555  57_555
	O3        Bi1       O3         63(17) 154_554 1_555  51_555
	O3        Bi1       O3         117(17) 154_554 1_555 107_555
	O3        Bi1       O3         70(90) 154_554 1_555 170_554
	O3        Bi1       O3         70(40) 154_554 1_555 155_555
	O3        Bi1       O3         117(17) 154_554 1_555  49_445
	O3        Bi1       O3         50(50) 154_554 1_555  97_454
	O3        Bi1       O3         90.000   154_554 1_555  74_455
	O3        Bi1       O3         110(40) 154_554 1_555 173_545
	O3        Bi1       O3         63(17) 154_554 1_555 125_455
	O3        Bi1       Dy1        Invalid  154_554 1_555   1_555
	O3        Bi1       Er1        Invalid  154_554 1_555   1_555
	O3        Bi1       O3         180.000000(9) 169_555 1_555 154_554
	O3        Bi1       O3         63(17) 169_555 1_555  50_555
	O3        Bi1       O3         140(50) 169_555 1_555  98_554
	O3        Bi1       O3         50(50) 169_555 1_555 101_555
	O3        Bi1       O3         50(50) 169_555 1_555  99_555
	O3        Bi1       O3         70(90) 169_555 1_555 153_555
	O3        Bi1       O3         90.000   169_555 1_555  57_555
	O3        Bi1       O3         117(17) 169_555 1_555  51_555
	O3        Bi1       O3         63(17) 169_555 1_555 107_555
	O3        Bi1       O3         120(90) 169_555 1_555 170_554
	O3        Bi1       O3         110(40) 169_555 1_555 155_555
	O3        Bi1       O3         63(17) 169_555 1_555  49_445
	O3        Bi1       O3         140(50) 169_555 1_555  97_454
	O3        Bi1       O3         90.000   169_555 1_555  74_455
	O3        Bi1       O3         70(40) 169_555 1_555 173_545
	O3        Bi1       O3         117(17) 169_555 1_555 125_455
	O3        Bi1       Dy1        Invalid  169_555 1_555   1_555
	O3        Bi1       Er1        Invalid  169_555 1_555   1_555
	O3        Bi1       O3         117(17)  53_545 1_555 169_555
	O3        Bi1       O3         63(17)  53_545 1_555 154_554
	O3        Bi1       O3         180.000   53_545 1_555  50_555
	O3        Bi1       O3         30(90)  53_545 1_555  98_554
	O3        Bi1       O3         160(90)  53_545 1_555 101_555
	O3        Bi1       O3         90.000    53_545 1_555  99_555
	O3        Bi1       O3         117(17)  53_545 1_555 153_555
	O3        Bi1       O3         70(40)  53_545 1_555  57_555
	O3        Bi1       O3         120(90)  53_545 1_555  51_555
	O3        Bi1       O3         63(17)  53_545 1_555 107_555
	O3        Bi1       O3         63(17)  53_545 1_555 170_554
	O3        Bi1       O3         140(50)  53_545 1_555 155_555
	O3        Bi1       O3         70(90)  53_545 1_555  49_445
	O3        Bi1       O3         90.000    53_545 1_555  97_454
	O3        Bi1       O3         110(40)  53_545 1_555  74_455
	O3        Bi1       O3         50(50)  53_545 1_555 173_545
	O3        Bi1       O3         117(17)  53_545 1_555 125_455
	O3        Bi1       Dy1        Invalid   53_545 1_555   1_555
	O3        Bi1       Er1        Invalid   53_545 1_555   1_555
	O3        Bi1       O3         70(40)  73_455 1_555  53_545
	O3        Bi1       O3         160(90)  73_455 1_555 169_555
	O3        Bi1       O3         30(90)  73_455 1_555 154_554
	O3        Bi1       O3         110(40)  73_455 1_555  50_555
	O3        Bi1       O3         63(17)  73_455 1_555  98_554
	O3        Bi1       O3         117(17)  73_455 1_555 101_555
	O3        Bi1       O3         117(17)  73_455 1_555  99_555
	O3        Bi1       O3         90.000    73_455 1_555 153_555
	O3        Bi1       O3         120(90)  73_455 1_555  57_555
	O3        Bi1       O3         70(40)  73_455 1_555  51_555
	O3        Bi1       O3         140(50)  73_455 1_555 107_555
	O3        Bi1       O3         90.000    73_455 1_555 170_554
	O3        Bi1       O3         63(17)  73_455 1_555 155_555
	O3        Bi1       O3         110(40)  73_455 1_555  49_445
	O3        Bi1       O3         63(17)  73_455 1_555  97_454
	O3        Bi1       O3         70(90)  73_455 1_555  74_455
	O3        Bi1       O3         117(17)  73_455 1_555 173_545
	O3        Bi1       O3         50(50)  73_455 1_555 125_455
	O3        Bi1       Dy1        Invalid   73_455 1_555   1_555
	O3        Bi1       Er1        Invalid   73_455 1_555   1_555
	O3        Bi1       O3         179.999999(9)  58_555 1_555  73_455
	O3        Bi1       O3         110(40)  58_555 1_555  53_545
	O3        Bi1       O3         30(90)  58_555 1_555 169_555
	O3        Bi1       O3         160(90)  58_555 1_555 154_554
	O3        Bi1       O3         70(40)  58_555 1_555  50_555
	O3        Bi1       O3         117(17)  58_555 1_555  98_554
	O3        Bi1       O3         63(17)  58_555 1_555 101_555
	O3        Bi1       O3         63(17)  58_555 1_555  99_555
	O3        Bi1       O3         90.000    58_555 1_555 153_555
	O3        Bi1       O3         70(90)  58_555 1_555  57_555
	O3        Bi1       O3         110(40)  58_555 1_555  51_555
	O3        Bi1       O3         50(50)  58_555 1_555 107_555
	O3        Bi1       O3         90.000    58_555 1_555 170_554
	O3        Bi1       O3         117(17)  58_555 1_555 155_555
	O3        Bi1       O3         70(40)  58_555 1_555  49_445
	O3        Bi1       O3         117(17)  58_555 1_555  97_454
	O3        Bi1       O3         120(90)  58_555 1_555  74_455
	O3        Bi1       O3         63(17)  58_555 1_555 173_545
	O3        Bi1       O3         140(50)  58_555 1_555 125_455
	O3        Bi1       Dy1        Invalid   58_555 1_555   1_555
	O3        Bi1       Er1        Invalid   58_555 1_555   1_555
	O3        Bi1       O3         63(17) 171_555 1_555  58_555
	O3        Bi1       O3         117(17) 171_555 1_555  73_455
	O3        Bi1       O3         140(50) 171_555 1_555  53_545
	O3        Bi1       O3         70(40) 171_555 1_555 169_555
	O3        Bi1       O3         110(40) 171_555 1_555 154_554
	O3        Bi1       O3         50(50) 171_555 1_555  50_555
	O3        Bi1       O3         117(17) 171_555 1_555  98_554
	O3        Bi1       O3         63(17) 171_555 1_555 101_555
	O3        Bi1       O3         117(17) 171_555 1_555  99_555
	O3        Bi1       O3         110(40) 171_555 1_555 153_555
	O3        Bi1       O3         63(17) 171_555 1_555  57_555
	O3        Bi1       O3         50(50) 171_555 1_555  51_555
	O3        Bi1       O3         90.000   171_555 1_555 107_555
	O3        Bi1       O3         70(40) 171_555 1_555 170_554
	O3        Bi1       O3         70(90) 171_555 1_555 155_555
	O3        Bi1       O3         140(50) 171_555 1_555  49_445
	O3        Bi1       O3         63(17) 171_555 1_555  97_454
	O3        Bi1       O3         117(17) 171_555 1_555  74_455
	O3        Bi1       O3         120(90) 171_555 1_555 173_545
	O3        Bi1       O3         90.000   171_555 1_555 125_455
	O3        Bi1       Dy1        Invalid  171_555 1_555   1_555
	O3        Bi1       Er1        Invalid  171_555 1_555   1_555
	O3        Bi1       O3         30(90) 109_555 1_555 171_555
	O3        Bi1       O3         50(50) 109_555 1_555  58_555
	O3        Bi1       O3         140(50) 109_555 1_555  73_455
	O3        Bi1       O3         117(17) 109_555 1_555  53_545
	O3        Bi1       O3         63(17) 109_555 1_555 169_555
	O3        Bi1       O3         117(17) 109_555 1_555 154_554
	O3        Bi1       O3         63(17) 109_555 1_555  50_555
	O3        Bi1       O3         110(40) 109_555 1_555  98_554
	O3        Bi1       O3         70(40) 109_555 1_555 101_555
	O3        Bi1       O3         110(40) 109_555 1_555  99_555
	O3        Bi1       O3         117(17) 109_555 1_555 153_555
	O3        Bi1       O3         50(50) 109_555 1_555  57_555
	O3        Bi1       O3         63(17) 109_555 1_555  51_555
	O3        Bi1       O3         70(90) 109_555 1_555 107_555
	O3        Bi1       O3         63(17) 109_555 1_555 170_554
	O3        Bi1       O3         90.000   109_555 1_555 155_555
	O3        Bi1       O3         117(17) 109_555 1_555  49_445
	O3        Bi1       O3         70(40) 109_555 1_555  97_454
	O3        Bi1       O3         140(50) 109_555 1_555  74_455
	O3        Bi1       O3         90.000   109_555 1_555 173_545
	O3        Bi1       O3         120(90) 109_555 1_555 125_455
	O3        Bi1       Dy1        Invalid  109_555 1_555   1_555
	O3        Bi1       Er1        Invalid  109_555 1_555   1_555
	O3        Bi1       O3         180.000  123_455 1_555 109_555
	O3        Bi1       O3         160(90) 123_455 1_555 171_555
	O3        Bi1       O3         140(50) 123_455 1_555  58_555
	O3        Bi1       O3         50(50) 123_455 1_555  73_455
	O3        Bi1       O3         63(17) 123_455 1_555  53_545
	O3        Bi1       O3         117(17) 123_455 1_555 169_555
	O3        Bi1       O3         63(17) 123_455 1_555 154_554
	O3        Bi1       O3         117(17) 123_455 1_555  50_555
	O3        Bi1       O3         70(40) 123_455 1_555  98_554
	O3        Bi1       O3         110(40) 123_455 1_555 101_555
	O3        Bi1       O3         70(40) 123_455 1_555  99_555
	O3        Bi1       O3         63(17) 123_455 1_555 153_555
	O3        Bi1       O3         140(50) 123_455 1_555  57_555
	O3        Bi1       O3         117(17) 123_455 1_555  51_555
	O3        Bi1       O3         120(90) 123_455 1_555 107_555
	O3        Bi1       O3         117(17) 123_455 1_555 170_554
	O3        Bi1       O3         90.000   123_455 1_555 155_555
	O3        Bi1       O3         63(17) 123_455 1_555  49_445
	O3        Bi1       O3         110(40) 123_455 1_555  97_454
	O3        Bi1       O3         50(50) 123_455 1_555  74_455
	O3        Bi1       O3         90.000   123_455 1_555 173_545
	O3        Bi1       O3         70(90) 123_455 1_555 125_455
	O3        Bi1       Dy1        Invalid  123_455 1_555   1_555
	O3        Bi1       Er1        Invalid  123_455 1_555   1_555
	O3        Bi1       O3         30(90) 157_545 1_555 123_455
	O3        Bi1       O3         160(90) 157_545 1_555 109_555
	O3        Bi1       O3         180.000000(9) 157_545 1_555 171_555
	O3        Bi1       O3         117(17) 157_545 1_555  58_555
	O3        Bi1       O3         63(17) 157_545 1_555  73_455
	O3        Bi1       O3         50(50) 157_545 1_555  53_545
	O3        Bi1       O3         110(40) 157_545 1_555 169_555
	O3        Bi1       O3         70(40) 157_545 1_555 154_554
	O3        Bi1       O3         140(50) 157_545 1_555  50_555
	O3        Bi1       O3         63(17) 157_545 1_555  98_554
	O3        Bi1       O3         117(17) 157_545 1_555 101_555
	O3        Bi1       O3         63(17) 157_545 1_555  99_555
	O3        Bi1       O3         70(40) 157_545 1_555 153_555
	O3        Bi1       O3         117(17) 157_545 1_555  57_555
	O3        Bi1       O3         140(50) 157_545 1_555  51_555
	O3        Bi1       O3         90.000   157_545 1_555 107_555
	O3        Bi1       O3         110(40) 157_545 1_555 170_554
	O3        Bi1       O3         120(90) 157_545 1_555 155_555
	O3        Bi1       O3         50(50) 157_545 1_555  49_445
	O3        Bi1       O3         117(17) 157_545 1_555  97_454
	O3        Bi1       O3         63(17) 157_545 1_555  74_455
	O3        Bi1       O3         70(90) 157_545 1_555 173_545
	O3        Bi1       O3         90.000   157_545 1_555 125_455
	O3        Bi1       Dy1        Invalid  157_545 1_555   1_555
	O3        Bi1       Er1        Invalid  157_545 1_555   1_555
	O2        Bi1       O3         120(40)  97_454 1_555 157_545
	O2        Bi1       O3         100(40)  97_454 1_555 123_455
	O2        Bi1       O3         80(40)  97_454 1_555 109_555
	O2        Bi1       O3         60(40)  97_454 1_555 171_555
	O2        Bi1       O3         120(5)  97_454 1_555  58_555
	O2        Bi1       O3         60(5)  97_454 1_555  73_455
	O2        Bi1       O3         120(40)  97_454 1_555  53_545
	O2        Bi1       O3         120(5)  97_454 1_555 169_555
	O2        Bi1       O3         60(5)  97_454 1_555 154_554
	O2        Bi1       O3         60(40)  97_454 1_555  50_555
	O2        Bi1       O3         100(40)  97_454 1_555  98_554
	O2        Bi1       O3         80(40)  97_454 1_555 101_555
	O2        Bi1       O3         140(30)  97_454 1_555  99_555
	O2        Bi1       O3         100(20)  97_454 1_555 153_555
	O2        Bi1       O3         100(20)  97_454 1_555  57_555
	O2        Bi1       O3         23(19)  97_454 1_555  51_555
	O2        Bi1       O3         140(30)  97_454 1_555 107_555
	O2        Bi1       O3         80(20)  97_454 1_555 170_554
	O2        Bi1       O3         23(19)  97_454 1_555 155_555
	O2        Bi1       O3         157(19)  97_454 1_555  49_445
	O2        Bi1       O3         40(30)  97_454 1_555  97_454
	O2        Bi1       O3         80(20)  97_454 1_555  74_455
	O2        Bi1       O3         157(19)  97_454 1_555 173_545
	O2        Bi1       O3         40(30)  97_454 1_555 125_455
	O2        Bi1       Dy1        Invalid   97_454 1_555   1_555
	O2        Bi1       Er1        Invalid   97_454 1_555   1_555
	O2        Bi1       O2         60.5(2) 147_555 1_555  97_454
	O2        Bi1       O3         80(40) 147_555 1_555 157_545
	O2        Bi1       O3         60(40) 147_555 1_555 123_455
	O2        Bi1       O3         120(40) 147_555 1_555 109_555
	O2        Bi1       O3         100(40) 147_555 1_555 171_555
	O2        Bi1       O3         120(40) 147_555 1_555  58_555
	O2        Bi1       O3         60(40) 147_555 1_555  73_455
	O2        Bi1       O3         120(5) 147_555 1_555  53_545
	O2        Bi1       O3         100(40) 147_555 1_555 169_555
	O2        Bi1       O3         80(40) 147_555 1_555 154_554
	O2        Bi1       O3         60(5) 147_555 1_555  50_555
	O2        Bi1       O3         120(5) 147_555 1_555  98_554
	O2        Bi1       O3         60(5) 147_555 1_555 101_555
	O2        Bi1       O3         80(20) 147_555 1_555  99_555
	O2        Bi1       O3         40(30) 147_555 1_555 153_555
	O2        Bi1       O3         157(19) 147_555 1_555  57_555
	O2        Bi1       O3         80(20) 147_555 1_555  51_555
	O2        Bi1       O3         157(19) 147_555 1_555 107_555
	O2        Bi1       O3         140(30) 147_555 1_555 170_554
	O2        Bi1       O3         40(30) 147_555 1_555 155_555
	O2        Bi1       O3         100(20) 147_555 1_555  49_445
	O2        Bi1       O3         100(20) 147_555 1_555  97_454
	O2        Bi1       O3         23(19) 147_555 1_555  74_455
	O2        Bi1       O3         140(30) 147_555 1_555 173_545
	O2        Bi1       O3         23(19) 147_555 1_555 125_455
	O2        Bi1       Dy1        Invalid  147_555 1_555   1_555
	O2        Bi1       Er1        Invalid  147_555 1_555   1_555
	O2        Bi1       O2         180.000  145_544 1_555 147_555
	O2        Bi1       O2         119.5(2) 145_544 1_555  97_454
	O2        Bi1       O3         100(40) 145_544 1_555 157_545
	O2        Bi1       O3         120(40) 145_544 1_555 123_455
	O2        Bi1       O3         60(40) 145_544 1_555 109_555
	O2        Bi1       O3         80(40) 145_544 1_555 171_555
	O2        Bi1       O3         60(40) 145_544 1_555  58_555
	O2        Bi1       O3         120(40) 145_544 1_555  73_455
	O2        Bi1       O3         60(5) 145_544 1_555  53_545
	O2        Bi1       O3         80(40) 145_544 1_555 169_555
	O2        Bi1       O3         100(40) 145_544 1_555 154_554
	O2        Bi1       O3         120(5) 145_544 1_555  50_555
	O2        Bi1       O3         60(5) 145_544 1_555  98_554
	O2        Bi1       O3         120(5) 145_544 1_555 101_555
	O2        Bi1       O3         100(20) 145_544 1_555  99_555
	O2        Bi1       O3         140(30) 145_544 1_555 153_555
	O2        Bi1       O3         23(19) 145_544 1_555  57_555
	O2        Bi1       O3         100(20) 145_544 1_555  51_555
	O2        Bi1       O3         23(19) 145_544 1_555 107_555
	O2        Bi1       O3         40(30) 145_544 1_555 170_554
	O2        Bi1       O3         140(30) 145_544 1_555 155_555
	O2        Bi1       O3         80(20) 145_544 1_555  49_445
	O2        Bi1       O3         80(20) 145_544 1_555  97_454
	O2        Bi1       O3         157(19) 145_544 1_555  74_455
	O2        Bi1       O3         40(30) 145_544 1_555 173_545
	O2        Bi1       O3         157(19) 145_544 1_555 125_455
	O2        Bi1       Dy1        Invalid  145_544 1_555   1_555
	O2        Bi1       Er1        Invalid  145_544 1_555   1_555
	O2        Bi1       O2         119.5(2)  49_445 1_555 145_544
	O2        Bi1       O2         60.5(2)  49_445 1_555 147_555
	O2        Bi1       O2         119.5(2)  49_445 1_555  97_454
	O2        Bi1       O3         60(5)  49_445 1_555 157_545
	O2        Bi1       O3         60(5)  49_445 1_555 123_455
	O2        Bi1       O3         120(5)  49_445 1_555 109_555
	O2        Bi1       O3         120(5)  49_445 1_555 171_555
	O2        Bi1       O3         80(40)  49_445 1_555  58_555
	O2        Bi1       O3         100(40)  49_445 1_555  73_455
	O2        Bi1       O3         100(40)  49_445 1_555  53_545
	O2        Bi1       O3         60(40)  49_445 1_555 169_555
	O2        Bi1       O3         120(40)  49_445 1_555 154_554
	O2        Bi1       O3         80(40)  49_445 1_555  50_555
	O2        Bi1       O3         120(40)  49_445 1_555  98_554
	O2        Bi1       O3         60(40)  49_445 1_555 101_555
	O2        Bi1       O3         23(19)  49_445 1_555  99_555
	O2        Bi1       O3         23(19)  49_445 1_555 153_555
	O2        Bi1       O3         140(30)  49_445 1_555  57_555
	O2        Bi1       O3         140(30)  49_445 1_555  51_555
	O2        Bi1       O3         100(20)  49_445 1_555 107_555
	O2        Bi1       O3         157(19)  49_445 1_555 170_554
	O2        Bi1       O3         100(20)  49_445 1_555 155_555
	O2        Bi1       O3         40(30)  49_445 1_555  49_445
	O2        Bi1       O3         157(19)  49_445 1_555  97_454
	O2        Bi1       O3         40(30)  49_445 1_555  74_455
	O2        Bi1       O3         80(20)  49_445 1_555 173_545
	O2        Bi1       O3         80(20)  49_445 1_555 125_455
	O2        Bi1       Dy1        Invalid   49_445 1_555   1_555
	O2        Bi1       Er1        Invalid   49_445 1_555   1_555
	O2        Bi1       O2         60.5(2)  99_555 1_555  49_445
	O2        Bi1       O2         60.5(2)  99_555 1_555 145_544
	O2        Bi1       O2         119.5(2)  99_555 1_555 147_555
	O2        Bi1       O2         180.000   99_555 1_555  97_454
	O2        Bi1       O3         60(40)  99_555 1_555 157_545
	O2        Bi1       O3         80(40)  99_555 1_555 123_455
	O2        Bi1       O3         100(40)  99_555 1_555 109_555
	O2        Bi1       O3         120(40)  99_555 1_555 171_555
	O2        Bi1       O3         60(5)  99_555 1_555  58_555
	O2        Bi1       O3         120(5)  99_555 1_555  73_455
	O2        Bi1       O3         60(40)  99_555 1_555  53_545
	O2        Bi1       O3         60(5)  99_555 1_555 169_555
	O2        Bi1       O3         120(5)  99_555 1_555 154_554
	O2        Bi1       O3         120(40)  99_555 1_555  50_555
	O2        Bi1       O3         80(40)  99_555 1_555  98_554
	O2        Bi1       O3         100(40)  99_555 1_555 101_555
	O2        Bi1       O3         40(30)  99_555 1_555  99_555
	O2        Bi1       O3         80(20)  99_555 1_555 153_555
	O2        Bi1       O3         80(20)  99_555 1_555  57_555
	O2        Bi1       O3         157(19)  99_555 1_555  51_555
	O2        Bi1       O3         40(30)  99_555 1_555 107_555
	O2        Bi1       O3         100(20)  99_555 1_555 170_554
	O2        Bi1       O3         157(19)  99_555 1_555 155_555
	O2        Bi1       O3         23(19)  99_555 1_555  49_445
	O2        Bi1       O3         140(30)  99_555 1_555  97_454
	O2        Bi1       O3         100(20)  99_555 1_555  74_455
	O2        Bi1       O3         23(19)  99_555 1_555 173_545
	O2        Bi1       O3         140(30)  99_555 1_555 125_455
	O2        Bi1       Dy1        Invalid   99_555 1_555   1_555
	O2        Bi1       Er1        Invalid   99_555 1_555   1_555
	O2        Bi1       O2         119.5(2)  51_555 1_555  99_555
	O2        Bi1       O2         180.000   51_555 1_555  49_445
	O2        Bi1       O2         60.5(2)  51_555 1_555 145_544
	O2        Bi1       O2         119.5(2)  51_555 1_555 147_555
	O2        Bi1       O2         60.5(2)  51_555 1_555  97_454
	O2        Bi1       O3         120(5)  51_555 1_555 157_545
	O2        Bi1       O3         120(5)  51_555 1_555 123_455
	O2        Bi1       O3         60(5)  51_555 1_555 109_555
	O2        Bi1       O3         60(5)  51_555 1_555 171_555
	O2        Bi1       O3         100(40)  51_555 1_555  58_555
	O2        Bi1       O3         80(40)  51_555 1_555  73_455
	O2        Bi1       O3         80(40)  51_555 1_555  53_545
	O2        Bi1       O3         120(40)  51_555 1_555 169_555
	O2        Bi1       O3         60(40)  51_555 1_555 154_554
	O2        Bi1       O3         100(40)  51_555 1_555  50_555
	O2        Bi1       O3         60(40)  51_555 1_555  98_554
	O2        Bi1       O3         120(40)  51_555 1_555 101_555
	O2        Bi1       O3         157(19)  51_555 1_555  99_555
	O2        Bi1       O3         157(19)  51_555 1_555 153_555
	O2        Bi1       O3         40(30)  51_555 1_555  57_555
	O2        Bi1       O3         40(30)  51_555 1_555  51_555
	O2        Bi1       O3         80(20)  51_555 1_555 107_555
	O2        Bi1       O3         23(19)  51_555 1_555 170_554
	O2        Bi1       O3         80(20)  51_555 1_555 155_555
	O2        Bi1       O3         140(30)  51_555 1_555  49_445
	O2        Bi1       O3         23(19)  51_555 1_555  97_454
	O2        Bi1       O3         140(30)  51_555 1_555  74_455
	O2        Bi1       O3         100(20)  51_555 1_555 173_545
	O2        Bi1       O3         100(20)  51_555 1_555 125_455
	O2        Bi1       Dy1        Invalid   51_555 1_555   1_555
	O2        Bi1       Er1        Invalid   51_555 1_555   1_555
	O2        Bi1       O2         97.7(9) 125_455 1_555  51_555
	O2        Bi1       O2         137(2) 125_455 1_555  99_555
	O2        Bi1       O2         82.3(9) 125_455 1_555  49_445
	O2        Bi1       O2         140(3) 125_455 1_555 145_544
	O2        Bi1       O2         40(3) 125_455 1_555 147_555
	O2        Bi1       O2         43(2) 125_455 1_555  97_454
	O2        Bi1       O3         120(40) 125_455 1_555 157_545
	O2        Bi1       O3         100(40) 125_455 1_555 123_455
	O2        Bi1       O3         80(40) 125_455 1_555 109_555
	O2        Bi1       O3         60(40) 125_455 1_555 171_555
	O2        Bi1       O3         100(20) 125_455 1_555  58_555
	O2        Bi1       O3         80(20) 125_455 1_555  73_455
	O2        Bi1       O3         157(19) 125_455 1_555  53_545
	O2        Bi1       O3         80(20) 125_455 1_555 169_555
	O2        Bi1       O3         100(20) 125_455 1_555 154_554
	O2        Bi1       O3         23(19) 125_455 1_555  50_555
	O2        Bi1       O3         140(30) 125_455 1_555  98_554
	O2        Bi1       O3         40(30) 125_455 1_555 101_555
	O2        Bi1       O3         100(40) 125_455 1_555  99_555
	O2        Bi1       O3         60(5) 125_455 1_555 153_555
	O2        Bi1       O3         120(5) 125_455 1_555  57_555
	O2        Bi1       O3         60(40) 125_455 1_555  51_555
	O2        Bi1       O3         140(30) 125_455 1_555 107_555
	O2        Bi1       O3         120(5) 125_455 1_555 170_554
	O2        Bi1       O3         23(19) 125_455 1_555 155_555
	O2        Bi1       O3         120(40) 125_455 1_555  49_445
	O2        Bi1       O3         80(40) 125_455 1_555  97_454
	O2        Bi1       O3         60(5) 125_455 1_555  74_455
	O2        Bi1       O3         157(19) 125_455 1_555 173_545
	O2        Bi1       O3         40(30) 125_455 1_555 125_455
	O2        Bi1       Dy1        Invalid  125_455 1_555   1_555
	O2        Bi1       Er1        Invalid  125_455 1_555   1_555
	O2        Bi1       O2         60.5(2) 146_554 1_555 125_455
	O2        Bi1       O2         82.3(9) 146_554 1_555  51_555
	O2        Bi1       O2         140(3) 146_554 1_555  99_555
	O2        Bi1       O2         97.7(9) 146_554 1_555  49_445
	O2        Bi1       O2         137(2) 146_554 1_555 145_544
	O2        Bi1       O2         43(2) 146_554 1_555 147_555
	O2        Bi1       O2         40(3) 146_554 1_555  97_454
	O2        Bi1       O3         80(40) 146_554 1_555 157_545
	O2        Bi1       O3         60(40) 146_554 1_555 123_455
	O2        Bi1       O3         120(40) 146_554 1_555 109_555
	O2        Bi1       O3         100(40) 146_554 1_555 171_555
	O2        Bi1       O3         157(19) 146_554 1_555  58_555
	O2        Bi1       O3         23(19) 146_554 1_555  73_455
	O2        Bi1       O3         100(20) 146_554 1_555  53_545
	O2        Bi1       O3         140(30) 146_554 1_555 169_555
	O2        Bi1       O3         40(30) 146_554 1_555 154_554
	O2        Bi1       O3         80(20) 146_554 1_555  50_555
	O2        Bi1       O3         80(20) 146_554 1_555  98_554
	O2        Bi1       O3         100(20) 146_554 1_555 101_555
	O2        Bi1       O3         120(5) 146_554 1_555  99_555
	O2        Bi1       O3         80(40) 146_554 1_555 153_555
	O2        Bi1       O3         120(40) 146_554 1_555  57_555
	O2        Bi1       O3         60(5) 146_554 1_555  51_555
	O2        Bi1       O3         157(19) 146_554 1_555 107_555
	O2        Bi1       O3         100(40) 146_554 1_555 170_554
	O2        Bi1       O3         40(30) 146_554 1_555 155_555
	O2        Bi1       O3         120(5) 146_554 1_555  49_445
	O2        Bi1       O3         60(5) 146_554 1_555  97_454
	O2        Bi1       O3         60(40) 146_554 1_555  74_455
	O2        Bi1       O3         140(30) 146_554 1_555 173_545
	O2        Bi1       O3         23(19) 146_554 1_555 125_455
	O2        Bi1       Dy1        Invalid  146_554 1_555   1_555
	O2        Bi1       Er1        Invalid  146_554 1_555   1_555
	O2        Bi1       O2         40(3)  73_455 1_555 146_554
	O2        Bi1       O2         82.3(9)  73_455 1_555 125_455
	O2        Bi1       O2         43(2)  73_455 1_555  51_555
	O2        Bi1       O2         140(3)  73_455 1_555  99_555
	O2        Bi1       O2         137(2)  73_455 1_555  49_445
	O2        Bi1       O2         97.7(9)  73_455 1_555 145_544
	O2        Bi1       O2         82.3(9)  73_455 1_555 147_555
	O2        Bi1       O2         40(3)  73_455 1_555  97_454
	O2        Bi1       O3         100(20)  73_455 1_555 157_545
	O2        Bi1       O3         80(20)  73_455 1_555 123_455
	O2        Bi1       O3         100(20)  73_455 1_555 109_555
	O2        Bi1       O3         80(20)  73_455 1_555 171_555
	O2        Bi1       O3         140(30)  73_455 1_555  58_555
	O2        Bi1       O3         40(30)  73_455 1_555  73_455
	O2        Bi1       O3         80(40)  73_455 1_555  53_545
	O2        Bi1       O3         157(19)  73_455 1_555 169_555
	O2        Bi1       O3         23(19)  73_455 1_555 154_554
	O2        Bi1       O3         100(40)  73_455 1_555  50_555
	O2        Bi1       O3         60(40)  73_455 1_555  98_554
	O2        Bi1       O3         120(40)  73_455 1_555 101_555
	O2        Bi1       O3         157(19)  73_455 1_555  99_555
	O2        Bi1       O3         120(40)  73_455 1_555 153_555
	O2        Bi1       O3         80(40)  73_455 1_555  57_555
	O2        Bi1       O3         40(30)  73_455 1_555  51_555
	O2        Bi1       O3         120(5)  73_455 1_555 107_555
	O2        Bi1       O3         60(40)  73_455 1_555 170_554
	O2        Bi1       O3         60(5)  73_455 1_555 155_555
	O2        Bi1       O3         140(30)  73_455 1_555  49_445
	O2        Bi1       O3         23(19)  73_455 1_555  97_454
	O2        Bi1       O3         100(40)  73_455 1_555  74_455
	O2        Bi1       O3         120(5)  73_455 1_555 173_545
	O2        Bi1       O3         60(5)  73_455 1_555 125_455
	O2        Bi1       Dy1        Invalid   73_455 1_555   1_555
	O2        Bi1       Er1        Invalid   73_455 1_555   1_555
	O2        Bi1       O2         62(4)  53_545 1_555  73_455
	O2        Bi1       O2         97.7(9)  53_545 1_555 146_554
	O2        Bi1       O2         140(3)  53_545 1_555 125_455
	O2        Bi1       O2         43(2)  53_545 1_555  51_555
	O2        Bi1       O2         82.3(9)  53_545 1_555  99_555
	O2        Bi1       O2         137(2)  53_545 1_555  49_445
	O2        Bi1       O2         40(3)  53_545 1_555 145_544
	O2        Bi1       O2         140(3)  53_545 1_555 147_555
	O2        Bi1       O2         97.7(9)  53_545 1_555  97_454
	O2        Bi1       O3         80(20)  53_545 1_555 157_545
	O2        Bi1       O3         100(20)  53_545 1_555 123_455
	O2        Bi1       O3         80(20)  53_545 1_555 109_555
	O2        Bi1       O3         100(20)  53_545 1_555 171_555
	O2        Bi1       O3         100(40)  53_545 1_555  58_555
	O2        Bi1       O3         80(40)  53_545 1_555  73_455
	O2        Bi1       O3         40(30)  53_545 1_555  53_545
	O2        Bi1       O3         120(40)  53_545 1_555 169_555
	O2        Bi1       O3         60(40)  53_545 1_555 154_554
	O2        Bi1       O3         140(30)  53_545 1_555  50_555
	O2        Bi1       O3         23(19)  53_545 1_555  98_554
	O2        Bi1       O3         157(19)  53_545 1_555 101_555
	O2        Bi1       O3         120(40)  53_545 1_555  99_555
	O2        Bi1       O3         157(19)  53_545 1_555 153_555
	O2        Bi1       O3         40(30)  53_545 1_555  57_555
	O2        Bi1       O3         80(40)  53_545 1_555  51_555
	O2        Bi1       O3         60(5)  53_545 1_555 107_555
	O2        Bi1       O3         23(19)  53_545 1_555 170_554
	O2        Bi1       O3         120(5)  53_545 1_555 155_555
	O2        Bi1       O3         100(40)  53_545 1_555  49_445
	O2        Bi1       O3         60(40)  53_545 1_555  97_454
	O2        Bi1       O3         140(30)  53_545 1_555  74_455
	O2        Bi1       O3         60(5)  53_545 1_555 173_545
	O2        Bi1       O3         120(5)  53_545 1_555 125_455
	O2        Bi1       Dy1        Invalid   53_545 1_555   1_555
	O2        Bi1       Er1        Invalid   53_545 1_555   1_555
	O2        Bi1       O2         180.0000000(5)  74_455 1_555  53_545
	O2        Bi1       O2         118(4)  74_455 1_555  73_455
	O2        Bi1       O2         82.3(9)  74_455 1_555 146_554
	O2        Bi1       O2         40(3)  74_455 1_555 125_455
	O2        Bi1       O2         137(2)  74_455 1_555  51_555
	O2        Bi1       O2         97.7(9)  74_455 1_555  99_555
	O2        Bi1       O2         43(2)  74_455 1_555  49_445
	O2        Bi1       O2         140(3)  74_455 1_555 145_544
	O2        Bi1       O2         40(3)  74_455 1_555 147_555
	O2        Bi1       O2         82.3(9)  74_455 1_555  97_454
	O2        Bi1       O3         100(20)  74_455 1_555 157_545
	O2        Bi1       O3         80(20)  74_455 1_555 123_455
	O2        Bi1       O3         100(20)  74_455 1_555 109_555
	O2        Bi1       O3         80(20)  74_455 1_555 171_555
	O2        Bi1       O3         80(40)  74_455 1_555  58_555
	O2        Bi1       O3         100(40)  74_455 1_555  73_455
	O2        Bi1       O3         140(30)  74_455 1_555  53_545
	O2        Bi1       O3         60(40)  74_455 1_555 169_555
	O2        Bi1       O3         120(40)  74_455 1_555 154_554
	O2        Bi1       O3         40(30)  74_455 1_555  50_555
	O2        Bi1       O3         157(19)  74_455 1_555  98_554
	O2        Bi1       O3         23(19)  74_455 1_555 101_555
	O2        Bi1       O3         60(40)  74_455 1_555  99_555
	O2        Bi1       O3         23(19)  74_455 1_555 153_555
	O2        Bi1       O3         140(30)  74_455 1_555  57_555
	O2        Bi1       O3         100(40)  74_455 1_555  51_555
	O2        Bi1       O3         120(5)  74_455 1_555 107_555
	O2        Bi1       O3         157(19)  74_455 1_555 170_554
	O2        Bi1       O3         60(5)  74_455 1_555 155_555
	O2        Bi1       O3         80(40)  74_455 1_555  49_445
	O2        Bi1       O3         120(40)  74_455 1_555  97_454
	O2        Bi1       O3         40(30)  74_455 1_555  74_455
	O2        Bi1       O3         120(5)  74_455 1_555 173_545
	O2        Bi1       O3         60(5)  74_455 1_555 125_455
	O2        Bi1       Dy1        Invalid   74_455 1_555   1_555
	O2        Bi1       Er1        Invalid   74_455 1_555   1_555
	O2        Bi1       O2         97.7(9) 173_545 1_555  74_455
	O2        Bi1       O2         82.3(9) 173_545 1_555  53_545
	O2        Bi1       O2         140(3) 173_545 1_555  73_455
	O2        Bi1       O2         179.9999988(5) 173_545 1_555 146_554
	O2        Bi1       O2         119.5(2) 173_545 1_555 125_455
	O2        Bi1       O2         97.7(9) 173_545 1_555  51_555
	O2        Bi1       O2         40(3) 173_545 1_555  99_555
	O2        Bi1       O2         82.3(9) 173_545 1_555  49_445
	O2        Bi1       O2         43(2) 173_545 1_555 145_544
	O2        Bi1       O2         137(2) 173_545 1_555 147_555
	O2        Bi1       O2         140(3) 173_545 1_555  97_454
	O2        Bi1       O3         100(40) 173_545 1_555 157_545
	O2        Bi1       O3         120(40) 173_545 1_555 123_455
	O2        Bi1       O3         60(40) 173_545 1_555 109_555
	O2        Bi1       O3         80(40) 173_545 1_555 171_555
	O2        Bi1       O3         23(19) 173_545 1_555  58_555
	O2        Bi1       O3         157(19) 173_545 1_555  73_455
	O2        Bi1       O3         80(20) 173_545 1_555  53_545
	O2        Bi1       O3         40(30) 173_545 1_555 169_555
	O2        Bi1       O3         140(30) 173_545 1_555 154_554
	O2        Bi1       O3         100(20) 173_545 1_555  50_555
	O2        Bi1       O3         100(20) 173_545 1_555  98_554
	O2        Bi1       O3         80(20) 173_545 1_555 101_555
	O2        Bi1       O3         60(5) 173_545 1_555  99_555
	O2        Bi1       O3         100(40) 173_545 1_555 153_555
	O2        Bi1       O3         60(40) 173_545 1_555  57_555
	O2        Bi1       O3         120(5) 173_545 1_555  51_555
	O2        Bi1       O3         23(19) 173_545 1_555 107_555
	O2        Bi1       O3         80(40) 173_545 1_555 170_554
	O2        Bi1       O3         140(30) 173_545 1_555 155_555
	O2        Bi1       O3         60(5) 173_545 1_555  49_445
	O2        Bi1       O3         120(5) 173_545 1_555  97_454
	O2        Bi1       O3         120(40) 173_545 1_555  74_455
	O2        Bi1       O3         40(30) 173_545 1_555 173_545
	O2        Bi1       O3         157(19) 173_545 1_555 125_455
	O2        Bi1       Dy1        Invalid  173_545 1_555   1_555
	O2        Bi1       Er1        Invalid  173_545 1_555   1_555
	O2        Bi1       O2         60.5(2)  98_554 1_555 173_545
	O2        Bi1       O2         140(3)  98_554 1_555  74_455
	O2        Bi1       O2         40(3)  98_554 1_555  53_545
	O2        Bi1       O2         97.7(9)  98_554 1_555  73_455
	O2        Bi1       O2         119.5(2)  98_554 1_555 146_554
	O2        Bi1       O2         180.000   98_554 1_555 125_455
	O2        Bi1       O2         82.3(9)  98_554 1_555  51_555
	O2        Bi1       O2         43(2)  98_554 1_555  99_555
	O2        Bi1       O2         97.7(9)  98_554 1_555  49_445
	O2        Bi1       O2         40(3)  98_554 1_555 145_544
	O2        Bi1       O2         140(3)  98_554 1_555 147_555
	O2        Bi1       O2         137(2)  98_554 1_555  97_454
	O2        Bi1       O3         60(40)  98_554 1_555 157_545
	O2        Bi1       O3         80(40)  98_554 1_555 123_455
	O2        Bi1       O3         100(40)  98_554 1_555 109_555
	O2        Bi1       O3         120(40)  98_554 1_555 171_555
	O2        Bi1       O3         80(20)  98_554 1_555  58_555
	O2        Bi1       O3         100(20)  98_554 1_555  73_455
	O2        Bi1       O3         23(19)  98_554 1_555  53_545
	O2        Bi1       O3         100(20)  98_554 1_555 169_555
	O2        Bi1       O3         80(20)  98_554 1_555 154_554
	O2        Bi1       O3         157(19)  98_554 1_555  50_555
	O2        Bi1       O3         40(30)  98_554 1_555  98_554
	O2        Bi1       O3         140(30)  98_554 1_555 101_555
	O2        Bi1       O3         80(40)  98_554 1_555  99_555
	O2        Bi1       O3         120(5)  98_554 1_555 153_555
	O2        Bi1       O3         60(5)  98_554 1_555  57_555
	O2        Bi1       O3         120(40)  98_554 1_555  51_555
	O2        Bi1       O3         40(30)  98_554 1_555 107_555
	O2        Bi1       O3         60(5)  98_554 1_555 170_554
	O2        Bi1       O3         157(19)  98_554 1_555 155_555
	O2        Bi1       O3         60(40)  98_554 1_555  49_445
	O2        Bi1       O3         100(40)  98_554 1_555  97_454
	O2        Bi1       O3         120(5)  98_554 1_555  74_455
	O2        Bi1       O3         23(19)  98_554 1_555 173_545
	O2        Bi1       O3         140(30)  98_554 1_555 125_455
	O2        Bi1       Dy1        Invalid   98_554 1_555   1_555
	O2        Bi1       Er1        Invalid   98_554 1_555   1_555
	O2        Bi1       O2         62(4) 121_455 1_555  98_554
	O2        Bi1       O2         82.3(9) 121_455 1_555 173_545
	O2        Bi1       O2         82.3(9) 121_455 1_555  74_455
	O2        Bi1       O2         97.7(9) 121_455 1_555  53_545
	O2        Bi1       O2         119.5(2) 121_455 1_555  73_455
	O2        Bi1       O2         97.7(9) 121_455 1_555 146_554
	O2        Bi1       O2         118(4) 121_455 1_555 125_455
	O2        Bi1       O2         140(3) 121_455 1_555  51_555
	O2        Bi1       O2         43(2) 121_455 1_555  99_555
	O2        Bi1       O2         40(3) 121_455 1_555  49_445
	O2        Bi1       O2         97.7(9) 121_455 1_555 145_544
	O2        Bi1       O2         82.3(9) 121_455 1_555 147_555
	O2        Bi1       O2         137(2) 121_455 1_555  97_454
	O2        Bi1       O3         23(19) 121_455 1_555 157_545
	O2        Bi1       O3         40(30) 121_455 1_555 123_455
	O2        Bi1       O3         140(30) 121_455 1_555 109_555
	O2        Bi1       O3         157(19) 121_455 1_555 171_555
	O2        Bi1       O3         100(20) 121_455 1_555  58_555
	O2        Bi1       O3         80(20) 121_455 1_555  73_455
	O2        Bi1       O3         60(40) 121_455 1_555  53_545
	O2        Bi1       O3         80(20) 121_455 1_555 169_555
	O2        Bi1       O3         100(20) 121_455 1_555 154_554
	O2        Bi1       O3         120(40) 121_455 1_555  50_555
	O2        Bi1       O3         80(40) 121_455 1_555  98_554
	O2        Bi1       O3         100(40) 121_455 1_555 101_555
	O2        Bi1       O3         40(30) 121_455 1_555  99_555
	O2        Bi1       O3         60(5) 121_455 1_555 153_555
	O2        Bi1       O3         120(5) 121_455 1_555  57_555
	O2        Bi1       O3         157(19) 121_455 1_555  51_555
	O2        Bi1       O3         80(40) 121_455 1_555 107_555
	O2        Bi1       O3         120(5) 121_455 1_555 170_554
	O2        Bi1       O3         120(40) 121_455 1_555 155_555
	O2        Bi1       O3         23(19) 121_455 1_555  49_445
	O2        Bi1       O3         140(30) 121_455 1_555  97_454
	O2        Bi1       O3         60(5) 121_455 1_555  74_455
	O2        Bi1       O3         60(40) 121_455 1_555 173_545
	O2        Bi1       O3         100(40) 121_455 1_555 125_455
	O2        Bi1       Dy1        Invalid  121_455 1_555   1_555
	O2        Bi1       Er1        Invalid  121_455 1_555   1_555
	O2        Bi1       O2         180.000  102_554 1_555 121_455
	O2        Bi1       O2         118(4) 102_554 1_555  98_554
	O2        Bi1       O2         97.7(9) 102_554 1_555 173_545
	O2        Bi1       O2         97.7(9) 102_554 1_555  74_455
	O2        Bi1       O2         82.3(9) 102_554 1_555  53_545
	O2        Bi1       O2         60.5(2) 102_554 1_555  73_455
	O2        Bi1       O2         82.3(9) 102_554 1_555 146_554
	O2        Bi1       O2         62(4) 102_554 1_555 125_455
	O2        Bi1       O2         40(3) 102_554 1_555  51_555
	O2        Bi1       O2         137(2) 102_554 1_555  99_555
	O2        Bi1       O2         140(3) 102_554 1_555  49_445
	O2        Bi1       O2         82.3(9) 102_554 1_555 145_544
	O2        Bi1       O2         97.7(9) 102_554 1_555 147_555
	O2        Bi1       O2         43(2) 102_554 1_555  97_454
	O2        Bi1       O3         157(19) 102_554 1_555 157_545
	O2        Bi1       O3         140(30) 102_554 1_555 123_455
	O2        Bi1       O3         40(30) 102_554 1_555 109_555
	O2        Bi1       O3         23(19) 102_554 1_555 171_555
	O2        Bi1       O3         80(20) 102_554 1_555  58_555
	O2        Bi1       O3         100(20) 102_554 1_555  73_455
	O2        Bi1       O3         120(40) 102_554 1_555  53_545
	O2        Bi1       O3         100(20) 102_554 1_555 169_555
	O2        Bi1       O3         80(20) 102_554 1_555 154_554
	O2        Bi1       O3         60(40) 102_554 1_555  50_555
	O2        Bi1       O3         100(40) 102_554 1_555  98_554
	O2        Bi1       O3         80(40) 102_554 1_555 101_555
	O2        Bi1       O3         140(30) 102_554 1_555  99_555
	O2        Bi1       O3         120(5) 102_554 1_555 153_555
	O2        Bi1       O3         60(5) 102_554 1_555  57_555
	O2        Bi1       O3         23(19) 102_554 1_555  51_555
	O2        Bi1       O3         100(40) 102_554 1_555 107_555
	O2        Bi1       O3         60(5) 102_554 1_555 170_554
	O2        Bi1       O3         60(40) 102_554 1_555 155_555
	O2        Bi1       O3         157(19) 102_554 1_555  49_445
	O2        Bi1       O3         40(30) 102_554 1_555  97_454
	O2        Bi1       O3         120(5) 102_554 1_555  74_455
	O2        Bi1       O3         120(40) 102_554 1_555 173_545
	O2        Bi1       O3         80(40) 102_554 1_555 125_455
	O2        Bi1       Dy1        Invalid  102_554 1_555   1_555
	O2        Bi1       Er1        Invalid  102_554 1_555   1_555
	O2        Bi1       O2         119.5(2)  54_545 1_555 102_554
	O2        Bi1       O2         60.5(2)  54_545 1_555 121_455
	O2        Bi1       O2         82.3(9)  54_545 1_555  98_554
	O2        Bi1       O2         40(3)  54_545 1_555 173_545
	O2        Bi1       O2         62(4)  54_545 1_555  74_455
	O2        Bi1       O2         118(4)  54_545 1_555  53_545
	O2        Bi1       O2         180.000   54_545 1_555  73_455
	O2        Bi1       O2         140(3)  54_545 1_555 146_554
	O2        Bi1       O2         97.7(9)  54_545 1_555 125_455
	O2        Bi1       O2         137(2)  54_545 1_555  51_555
	O2        Bi1       O2         40(3)  54_545 1_555  99_555
	O2        Bi1       O2         43(2)  54_545 1_555  49_445
	O2        Bi1       O2         82.3(9)  54_545 1_555 145_544
	O2        Bi1       O2         97.7(9)  54_545 1_555 147_555
	O2        Bi1       O2         140(3)  54_545 1_555  97_454
	O2        Bi1       O3         80(20)  54_545 1_555 157_545
	O2        Bi1       O3         100(20)  54_545 1_555 123_455
	O2        Bi1       O3         80(20)  54_545 1_555 109_555
	O2        Bi1       O3         100(20)  54_545 1_555 171_555
	O2        Bi1       O3         40(30)  54_545 1_555  58_555
	O2        Bi1       O3         140(30)  54_545 1_555  73_455
	O2        Bi1       O3         100(40)  54_545 1_555  53_545
	O2        Bi1       O3         23(19)  54_545 1_555 169_555
	O2        Bi1       O3         157(19)  54_545 1_555 154_554
	O2        Bi1       O3         80(40)  54_545 1_555  50_555
	O2        Bi1       O3         120(40)  54_545 1_555  98_554
	O2        Bi1       O3         60(40)  54_545 1_555 101_555
	O2        Bi1       O3         23(19)  54_545 1_555  99_555
	O2        Bi1       O3         60(40)  54_545 1_555 153_555
	O2        Bi1       O3         100(40)  54_545 1_555  57_555
	O2        Bi1       O3         140(30)  54_545 1_555  51_555
	O2        Bi1       O3         60(5)  54_545 1_555 107_555
	O2        Bi1       O3         120(40)  54_545 1_555 170_554
	O2        Bi1       O3         120(5)  54_545 1_555 155_555
	O2        Bi1       O3         40(30)  54_545 1_555  49_445
	O2        Bi1       O3         157(19)  54_545 1_555  97_454
	O2        Bi1       O3         80(40)  54_545 1_555  74_455
	O2        Bi1       O3         60(5)  54_545 1_555 173_545
	O2        Bi1       O3         120(5)  54_545 1_555 125_455
	O2        Bi1       Dy1        Invalid   54_545 1_555   1_555
	O2        Bi1       Er1        Invalid   54_545 1_555   1_555
	O2        Bi1       O2         82.3(9) 149_545 1_555  54_545
	O2        Bi1       O2         140(3) 149_545 1_555 102_554
	O2        Bi1       O2         40(3) 149_545 1_555 121_455
	O2        Bi1       O2         97.7(9) 149_545 1_555  98_554
	O2        Bi1       O2         118(4) 149_545 1_555 173_545
	O2        Bi1       O2         60.5(2) 149_545 1_555  74_455
	O2        Bi1       O2         119.5(2) 149_545 1_555  53_545
	O2        Bi1       O2         97.7(9) 149_545 1_555  73_455
	O2        Bi1       O2         62(4) 149_545 1_555 146_554
	O2        Bi1       O2         82.3(9) 149_545 1_555 125_455
	O2        Bi1       O2         140(3) 149_545 1_555  51_555
	O2        Bi1       O2         82.3(9) 149_545 1_555  99_555
	O2        Bi1       O2         40(3) 149_545 1_555  49_445
	O2        Bi1       O2         137(2) 149_545 1_555 145_544
	O2        Bi1       O2         43(2) 149_545 1_555 147_555
	O2        Bi1       O2         97.7(9) 149_545 1_555  97_454
	O2        Bi1       O3         40(30) 149_545 1_555 157_545
	O2        Bi1       O3         23(19) 149_545 1_555 123_455
	O2        Bi1       O3         157(19) 149_545 1_555 109_555
	O2        Bi1       O3         140(30) 149_545 1_555 171_555
	O2        Bi1       O3         120(40) 149_545 1_555  58_555
	O2        Bi1       O3         60(40) 149_545 1_555  73_455
	O2        Bi1       O3         80(20) 149_545 1_555  53_545
	O2        Bi1       O3         100(40) 149_545 1_555 169_555
	O2        Bi1       O3         80(40) 149_545 1_555 154_554
	O2        Bi1       O3         100(20) 149_545 1_555  50_555
	O2        Bi1       O3         100(20) 149_545 1_555  98_554
	O2        Bi1       O3         80(20) 149_545 1_555 101_555
	O2        Bi1       O3         60(5) 149_545 1_555  99_555
	O2        Bi1       O3         40(30) 149_545 1_555 153_555
	O2        Bi1       O3         157(19) 149_545 1_555  57_555
	O2        Bi1       O3         120(5) 149_545 1_555  51_555
	O2        Bi1       O3         120(40) 149_545 1_555 107_555
	O2        Bi1       O3         140(30) 149_545 1_555 170_554
	O2        Bi1       O3         80(40) 149_545 1_555 155_555
	O2        Bi1       O3         60(5) 149_545 1_555  49_445
	O2        Bi1       O3         120(5) 149_545 1_555  97_454
	O2        Bi1       O3         23(19) 149_545 1_555  74_455
	O2        Bi1       O3         100(40) 149_545 1_555 173_545
	O2        Bi1       O3         60(40) 149_545 1_555 125_455
	O2        Bi1       Dy1        Invalid  149_545 1_555   1_555
	O2        Bi1       Er1        Invalid  149_545 1_555   1_555
	O2        Bi1       O2         180.0000000(5) 170_554 1_555 149_545
	O2        Bi1       O2         97.7(9) 170_554 1_555  54_545
	O2        Bi1       O2         40(3) 170_554 1_555 102_554
	O2        Bi1       O2         140(3) 170_554 1_555 121_455
	O2        Bi1       O2         82.3(9) 170_554 1_555  98_554
	O2        Bi1       O2         62(4) 170_554 1_555 173_545
	O2        Bi1       O2         119.5(2) 170_554 1_555  74_455
	O2        Bi1       O2         60.5(2) 170_554 1_555  53_545
	O2        Bi1       O2         82.3(9) 170_554 1_555  73_455
	O2        Bi1       O2         118(4) 170_554 1_555 146_554
	O2        Bi1       O2         97.7(9) 170_554 1_555 125_455
	O2        Bi1       O2         40(3) 170_554 1_555  51_555
	O2        Bi1       O2         97.7(9) 170_554 1_555  99_555
	O2        Bi1       O2         140(3) 170_554 1_555  49_445
	O2        Bi1       O2         43(2) 170_554 1_555 145_544
	O2        Bi1       O2         137(2) 170_554 1_555 147_555
	O2        Bi1       O2         82.3(9) 170_554 1_555  97_454
	O2        Bi1       O3         140(30) 170_554 1_555 157_545
	O2        Bi1       O3         157(19) 170_554 1_555 123_455
	O2        Bi1       O3         23(19) 170_554 1_555 109_555
	O2        Bi1       O3         40(30) 170_554 1_555 171_555
	O2        Bi1       O3         60(40) 170_554 1_555  58_555
	O2        Bi1       O3         120(40) 170_554 1_555  73_455
	O2        Bi1       O3         100(20) 170_554 1_555  53_545
	O2        Bi1       O3         80(40) 170_554 1_555 169_555
	O2        Bi1       O3         100(40) 170_554 1_555 154_554
	O2        Bi1       O3         80(20) 170_554 1_555  50_555
	O2        Bi1       O3         80(20) 170_554 1_555  98_554
	O2        Bi1       O3         100(20) 170_554 1_555 101_555
	O2        Bi1       O3         120(5) 170_554 1_555  99_555
	O2        Bi1       O3         140(30) 170_554 1_555 153_555
	O2        Bi1       O3         23(19) 170_554 1_555  57_555
	O2        Bi1       O3         60(5) 170_554 1_555  51_555
	O2        Bi1       O3         60(40) 170_554 1_555 107_555
	O2        Bi1       O3         40(30) 170_554 1_555 170_554
	O2        Bi1       O3         100(40) 170_554 1_555 155_555
	O2        Bi1       O3         120(5) 170_554 1_555  49_445
	O2        Bi1       O3         60(5) 170_554 1_555  97_454
	O2        Bi1       O3         157(19) 170_554 1_555  74_455
	O2        Bi1       O3         80(40) 170_554 1_555 173_545
	O2        Bi1       O3         120(40) 170_554 1_555 125_455
	O2        Bi1       Dy1        Invalid  170_554 1_555   1_555
	O2        Bi1       Er1        Invalid  170_554 1_555   1_555
	O2        Bi1       O2         97.7(9)  77_445 1_555 170_554
	O2        Bi1       O2         82.3(9)  77_445 1_555 149_545
	O2        Bi1       O2         137(2)  77_445 1_555  54_545
	O2        Bi1       O2         97.7(9)  77_445 1_555 102_554
	O2        Bi1       O2         82.3(9)  77_445 1_555 121_455
	O2        Bi1       O2         60.5(2)  77_445 1_555  98_554
	O2        Bi1       O2         119.5(2)  77_445 1_555 173_545
	O2        Bi1       O2         137(2)  77_445 1_555  74_455
	O2        Bi1       O2         43(2)  77_445 1_555  53_545
	O2        Bi1       O2         43(2)  77_445 1_555  73_455
	O2        Bi1       O2         60.5(2)  77_445 1_555 146_554
	O2        Bi1       O2         119.5(2)  77_445 1_555 125_455
	O2        Bi1       O2         62(4)  77_445 1_555  51_555
	O2        Bi1       O2         97.7(9)  77_445 1_555  99_555
	O2        Bi1       O2         118(4)  77_445 1_555  49_445
	O2        Bi1       O2         82.3(9)  77_445 1_555 145_544
	O2        Bi1       O2         97.7(9)  77_445 1_555 147_555
	O2        Bi1       O2         82.3(9)  77_445 1_555  97_454
	O2        Bi1       O3         60(5)  77_445 1_555 157_545
	O2        Bi1       O3         60(5)  77_445 1_555 123_455
	O2        Bi1       O3         120(5)  77_445 1_555 109_555
	O2        Bi1       O3         120(5)  77_445 1_555 171_555
	O2        Bi1       O3         140(30)  77_445 1_555  58_555
	O2        Bi1       O3         40(30)  77_445 1_555  73_455
	O2        Bi1       O3         40(30)  77_445 1_555  53_545
	O2        Bi1       O3         157(19)  77_445 1_555 169_555
	O2        Bi1       O3         23(19)  77_445 1_555 154_554
	O2        Bi1       O3         140(30)  77_445 1_555  50_555
	O2        Bi1       O3         23(19)  77_445 1_555  98_554
	O2        Bi1       O3         157(19)  77_445 1_555 101_555
	O2        Bi1       O3         120(40)  77_445 1_555  99_555
	O2        Bi1       O3         120(40)  77_445 1_555 153_555
	O2        Bi1       O3         80(40)  77_445 1_555  57_555
	O2        Bi1       O3         80(40)  77_445 1_555  51_555
	O2        Bi1       O3         100(20)  77_445 1_555 107_555
	O2        Bi1       O3         60(40)  77_445 1_555 170_554
	O2        Bi1       O3         100(20)  77_445 1_555 155_555
	O2        Bi1       O3         100(40)  77_445 1_555  49_445
	O2        Bi1       O3         60(40)  77_445 1_555  97_454
	O2        Bi1       O3         100(40)  77_445 1_555  74_455
	O2        Bi1       O3         80(20)  77_445 1_555 173_545
	O2        Bi1       O3         80(20)  77_445 1_555 125_455
	O2        Bi1       Dy1        Invalid   77_445 1_555   1_555
	O2        Bi1       Er1        Invalid   77_445 1_555   1_555
	O2        Bi1       O2         40(3) 122_454 1_555  77_445
	O2        Bi1       O2         119.5(2) 122_454 1_555 170_554
	O2        Bi1       O2         60.5(2) 122_454 1_555 149_545
	O2        Bi1       O2         97.7(9) 122_454 1_555  54_545
	O2        Bi1       O2         137(2) 122_454 1_555 102_554
	O2        Bi1       O2         43(2) 122_454 1_555 121_455
	O2        Bi1       O2         43(2) 122_454 1_555  98_554
	O2        Bi1       O2         97.7(9) 122_454 1_555 173_545
	O2        Bi1       O2         119.5(2) 122_454 1_555  74_455
	O2        Bi1       O2         60.5(2) 122_454 1_555  53_545
	O2        Bi1       O2         82.3(9) 122_454 1_555  73_455
	O2        Bi1       O2         82.3(9) 122_454 1_555 146_554
	O2        Bi1       O2         137(2) 122_454 1_555 125_455
	O2        Bi1       O2         97.7(9) 122_454 1_555  51_555
	O2        Bi1       O2         62(4) 122_454 1_555  99_555
	O2        Bi1       O2         82.3(9) 122_454 1_555  49_445
	O2        Bi1       O2         82.3(9) 122_454 1_555 145_544
	O2        Bi1       O2         97.7(9) 122_454 1_555 147_555
	O2        Bi1       O2         118(4) 122_454 1_555  97_454
	O2        Bi1       O3         23(19) 122_454 1_555 157_545
	O2        Bi1       O3         40(30) 122_454 1_555 123_455
	O2        Bi1       O3         140(30) 122_454 1_555 109_555
	O2        Bi1       O3         157(19) 122_454 1_555 171_555
	O2        Bi1       O3         120(5) 122_454 1_555  58_555
	O2        Bi1       O3         60(5) 122_454 1_555  73_455
	O2        Bi1       O3         23(19) 122_454 1_555  53_545
	O2        Bi1       O3         120(5) 122_454 1_555 169_555
	O2        Bi1       O3         60(5) 122_454 1_555 154_554
	O2        Bi1       O3         157(19) 122_454 1_555  50_555
	O2        Bi1       O3         40(30) 122_454 1_555  98_554
	O2        Bi1       O3         140(30) 122_454 1_555 101_555
	O2        Bi1       O3         80(40) 122_454 1_555  99_555
	O2        Bi1       O3         100(20) 122_454 1_555 153_555
	O2        Bi1       O3         100(20) 122_454 1_555  57_555
	O2        Bi1       O3         120(40) 122_454 1_555  51_555
	O2        Bi1       O3         80(40) 122_454 1_555 107_555
	O2        Bi1       O3         80(20) 122_454 1_555 170_554
	O2        Bi1       O3         120(40) 122_454 1_555 155_555
	O2        Bi1       O3         60(40) 122_454 1_555  49_445
	O2        Bi1       O3         100(40) 122_454 1_555  97_454
	O2        Bi1       O3         80(20) 122_454 1_555  74_455
	O2        Bi1       O3         60(40) 122_454 1_555 173_545
	O2        Bi1       O3         100(40) 122_454 1_555 125_455
	O2        Bi1       Dy1        Invalid  122_454 1_555   1_555
	O2        Bi1       Er1        Invalid  122_454 1_555   1_555
	O2        Bi1       O2         40(3) 150_544 1_555 122_454
	O2        Bi1       O2         40(3) 150_544 1_555  77_445
	O2        Bi1       O2         137(2) 150_544 1_555 170_554
	O2        Bi1       O2         43(2) 150_544 1_555 149_545
	O2        Bi1       O2         119.5(2) 150_544 1_555  54_545
	O2        Bi1       O2         119.5(2) 150_544 1_555 102_554
	O2        Bi1       O2         60.5(2) 150_544 1_555 121_455
	O2        Bi1       O2         82.3(9) 150_544 1_555  98_554
	O2        Bi1       O2         137(2) 150_544 1_555 173_545
	O2        Bi1       O2         97.7(9) 150_544 1_555  74_455
	O2        Bi1       O2         82.3(9) 150_544 1_555  53_545
	O2        Bi1       O2         60.5(2) 150_544 1_555  73_455
	O2        Bi1       O2         43(2) 150_544 1_555 146_554
	O2        Bi1       O2         97.7(9) 150_544 1_555 125_455
	O2        Bi1       O2         97.7(9) 150_544 1_555  51_555
	O2        Bi1       O2         97.7(9) 150_544 1_555  99_555
	O2        Bi1       O2         82.3(9) 150_544 1_555  49_445
	O2        Bi1       O2         118(4) 150_544 1_555 145_544
	O2        Bi1       O2         62(4) 150_544 1_555 147_555
	O2        Bi1       O2         82.3(9) 150_544 1_555  97_454
	O2        Bi1       O3         40(30) 150_544 1_555 157_545
	O2        Bi1       O3         23(19) 150_544 1_555 123_455
	O2        Bi1       O3         157(19) 150_544 1_555 109_555
	O2        Bi1       O3         140(30) 150_544 1_555 171_555
	O2        Bi1       O3         157(19) 150_544 1_555  58_555
	O2        Bi1       O3         23(19) 150_544 1_555  73_455
	O2        Bi1       O3         60(5) 150_544 1_555  53_545
	O2        Bi1       O3         140(30) 150_544 1_555 169_555
	O2        Bi1       O3         40(30) 150_544 1_555 154_554
	O2        Bi1       O3         120(5) 150_544 1_555  50_555
	O2        Bi1       O3         60(5) 150_544 1_555  98_554
	O2        Bi1       O3         120(5) 150_544 1_555 101_555
	O2        Bi1       O3         100(20) 150_544 1_555  99_555
	O2        Bi1       O3         80(40) 150_544 1_555 153_555
	O2        Bi1       O3         120(40) 150_544 1_555  57_555
	O2        Bi1       O3         100(20) 150_544 1_555  51_555
	O2        Bi1       O3         120(40) 150_544 1_555 107_555
	O2        Bi1       O3         100(40) 150_544 1_555 170_554
	O2        Bi1       O3         80(40) 150_544 1_555 155_555
	O2        Bi1       O3         80(20) 150_544 1_555  49_445
	O2        Bi1       O3         80(20) 150_544 1_555  97_454
	O2        Bi1       O3         60(40) 150_544 1_555  74_455
	O2        Bi1       O3         100(40) 150_544 1_555 173_545
	O2        Bi1       O3         60(40) 150_544 1_555 125_455
	O2        Bi1       Dy1        Invalid  150_544 1_555   1_555
	O2        Bi1       Er1        Invalid  150_544 1_555   1_555
	O2        Bi1       O2         140(3) 101_555 1_555 150_544
	O2        Bi1       O2         179.9999988(5) 101_555 1_555 122_454
	O2        Bi1       O2         140(3) 101_555 1_555  77_445
	O2        Bi1       O2         60.5(2) 101_555 1_555 170_554
	O2        Bi1       O2         119.5(2) 101_555 1_555 149_545
	O2        Bi1       O2         82.3(9) 101_555 1_555  54_545
	O2        Bi1       O2         43(2) 101_555 1_555 102_554
	O2        Bi1       O2         137(2) 101_555 1_555 121_455
	O2        Bi1       O2         137(2) 101_555 1_555  98_554
	O2        Bi1       O2         82.3(9) 101_555 1_555 173_545
	O2        Bi1       O2         60.5(2) 101_555 1_555  74_455
	O2        Bi1       O2         119.5(2) 101_555 1_555  53_545
	O2        Bi1       O2         97.7(9) 101_555 1_555  73_455
	O2        Bi1       O2         97.7(9) 101_555 1_555 146_554
	O2        Bi1       O2         43(2) 101_555 1_555 125_455
	O2        Bi1       O2         82.3(9) 101_555 1_555  51_555
	O2        Bi1       O2         118(4) 101_555 1_555  99_555
	O2        Bi1       O2         97.7(9) 101_555 1_555  49_445
	O2        Bi1       O2         97.7(9) 101_555 1_555 145_544
	O2        Bi1       O2         82.3(9) 101_555 1_555 147_555
	O2        Bi1       O2         62(4) 101_555 1_555  97_454
	O2        Bi1       O3         157(19) 101_555 1_555 157_545
	O2        Bi1       O3         140(30) 101_555 1_555 123_455
	O2        Bi1       O3         40(30) 101_555 1_555 109_555
	O2        Bi1       O3         23(19) 101_555 1_555 171_555
	O2        Bi1       O3         60(5) 101_555 1_555  58_555
	O2        Bi1       O3         120(5) 101_555 1_555  73_455
	O2        Bi1       O3         157(19) 101_555 1_555  53_545
	O2        Bi1       O3         60(5) 101_555 1_555 169_555
	O2        Bi1       O3         120(5) 101_555 1_555 154_554
	O2        Bi1       O3         23(19) 101_555 1_555  50_555
	O2        Bi1       O3         140(30) 101_555 1_555  98_554
	O2        Bi1       O3         40(30) 101_555 1_555 101_555
	O2        Bi1       O3         100(40) 101_555 1_555  99_555
	O2        Bi1       O3         80(20) 101_555 1_555 153_555
	O2        Bi1       O3         80(20) 101_555 1_555  57_555
	O2        Bi1       O3         60(40) 101_555 1_555  51_555
	O2        Bi1       O3         100(40) 101_555 1_555 107_555
	O2        Bi1       O3         100(20) 101_555 1_555 170_554
	O2        Bi1       O3         60(40) 101_555 1_555 155_555
	O2        Bi1       O3         120(40) 101_555 1_555  49_445
	O2        Bi1       O3         80(40) 101_555 1_555  97_454
	O2        Bi1       O3         100(20) 101_555 1_555  74_455
	O2        Bi1       O3         120(40) 101_555 1_555 173_545
	O2        Bi1       O3         80(40) 101_555 1_555 125_455
	O2        Bi1       Dy1        Invalid  101_555 1_555   1_555
	O2        Bi1       Er1        Invalid  101_555 1_555   1_555
	O2        Bi1       O2         40(3) 169_555 1_555 101_555
	O2        Bi1       O2         180.000  169_555 1_555 150_544
	O2        Bi1       O2         140(3) 169_555 1_555 122_454
	O2        Bi1       O2         140(3) 169_555 1_555  77_445
	O2        Bi1       O2         43(2) 169_555 1_555 170_554
	O2        Bi1       O2         137(2) 169_555 1_555 149_545
	O2        Bi1       O2         60.5(2) 169_555 1_555  54_545
	O2        Bi1       O2         60.5(2) 169_555 1_555 102_554
	O2        Bi1       O2         119.5(2) 169_555 1_555 121_455
	O2        Bi1       O2         97.7(9) 169_555 1_555  98_554
	O2        Bi1       O2         43(2) 169_555 1_555 173_545
	O2        Bi1       O2         82.3(9) 169_555 1_555  74_455
	O2        Bi1       O2         97.7(9) 169_555 1_555  53_545
	O2        Bi1       O2         119.5(2) 169_555 1_555  73_455
	O2        Bi1       O2         137(2) 169_555 1_555 146_554
	O2        Bi1       O2         82.3(9) 169_555 1_555 125_455
	O2        Bi1       O2         82.3(9) 169_555 1_555  51_555
	O2        Bi1       O2         82.3(9) 169_555 1_555  99_555
	O2        Bi1       O2         97.7(9) 169_555 1_555  49_445
	O2        Bi1       O2         62(4) 169_555 1_555 145_544
	O2        Bi1       O2         118(4) 169_555 1_555 147_555
	O2        Bi1       O2         97.7(9) 169_555 1_555  97_454
	O2        Bi1       O3         140(30) 169_555 1_555 157_545
	O2        Bi1       O3         157(19) 169_555 1_555 123_455
	O2        Bi1       O3         23(19) 169_555 1_555 109_555
	O2        Bi1       O3         40(30) 169_555 1_555 171_555
	O2        Bi1       O3         23(19) 169_555 1_555  58_555
	O2        Bi1       O3         157(19) 169_555 1_555  73_455
	O2        Bi1       O3         120(5) 169_555 1_555  53_545
	O2        Bi1       O3         40(30) 169_555 1_555 169_555
	O2        Bi1       O3         140(30) 169_555 1_555 154_554
	O2        Bi1       O3         60(5) 169_555 1_555  50_555
	O2        Bi1       O3         120(5) 169_555 1_555  98_554
	O2        Bi1       O3         60(5) 169_555 1_555 101_555
	O2        Bi1       O3         80(20) 169_555 1_555  99_555
	O2        Bi1       O3         100(40) 169_555 1_555 153_555
	O2        Bi1       O3         60(40) 169_555 1_555  57_555
	O2        Bi1       O3         80(20) 169_555 1_555  51_555
	O2        Bi1       O3         60(40) 169_555 1_555 107_555
	O2        Bi1       O3         80(40) 169_555 1_555 170_554
	O2        Bi1       O3         100(40) 169_555 1_555 155_555
	O2        Bi1       O3         100(20) 169_555 1_555  49_445
	O2        Bi1       O3         100(20) 169_555 1_555  97_454
	O2        Bi1       O3         120(40) 169_555 1_555  74_455
	O2        Bi1       O3         80(40) 169_555 1_555 173_545
	O2        Bi1       O3         120(40) 169_555 1_555 125_455
	O2        Bi1       Dy1        Invalid  169_555 1_555   1_555
	O2        Bi1       Er1        Invalid  169_555 1_555   1_555
	O2        Bi1       O2         40(3)  50_555 1_555 169_555
	O2        Bi1       O2         40(3)  50_555 1_555 101_555
	O2        Bi1       O2         140(3)  50_555 1_555 150_544
	O2        Bi1       O2         140(3)  50_555 1_555 122_454
	O2        Bi1       O2         180.0000000(5)  50_555 1_555  77_445
	O2        Bi1       O2         82.3(9)  50_555 1_555 170_554
	O2        Bi1       O2         97.7(9)  50_555 1_555 149_545
	O2        Bi1       O2         43(2)  50_555 1_555  54_545
	O2        Bi1       O2         82.3(9)  50_555 1_555 102_554
	O2        Bi1       O2         97.7(9)  50_555 1_555 121_455
	O2        Bi1       O2         119.5(2)  50_555 1_555  98_554
	O2        Bi1       O2         60.5(2)  50_555 1_555 173_545
	O2        Bi1       O2         43(2)  50_555 1_555  74_455
	O2        Bi1       O2         137(2)  50_555 1_555  53_545
	O2        Bi1       O2         137(2)  50_555 1_555  73_455
	O2        Bi1       O2         119.5(2)  50_555 1_555 146_554
	O2        Bi1       O2         60.5(2)  50_555 1_555 125_455
	O2        Bi1       O2         118(4)  50_555 1_555  51_555
	O2        Bi1       O2         82.3(9)  50_555 1_555  99_555
	O2        Bi1       O2         62(4)  50_555 1_555  49_445
	O2        Bi1       O2         97.7(9)  50_555 1_555 145_544
	O2        Bi1       O2         82.3(9)  50_555 1_555 147_555
	O2        Bi1       O2         97.7(9)  50_555 1_555  97_454
	O2        Bi1       O3         120(5)  50_555 1_555 157_545
	O2        Bi1       O3         120(5)  50_555 1_555 123_455
	O2        Bi1       O3         60(5)  50_555 1_555 109_555
	O2        Bi1       O3         60(5)  50_555 1_555 171_555
	O2        Bi1       O3         40(30)  50_555 1_555  58_555
	O2        Bi1       O3         140(30)  50_555 1_555  73_455
	O2        Bi1       O3         140(30)  50_555 1_555  53_545
	O2        Bi1       O3         23(19)  50_555 1_555 169_555
	O2        Bi1       O3         157(19)  50_555 1_555 154_554
	O2        Bi1       O3         40(30)  50_555 1_555  50_555
	O2        Bi1       O3         157(19)  50_555 1_555  98_554
	O2        Bi1       O3         23(19)  50_555 1_555 101_555
	O2        Bi1       O3         60(40)  50_555 1_555  99_555
	O2        Bi1       O3         60(40)  50_555 1_555 153_555
	O2        Bi1       O3         100(40)  50_555 1_555  57_555
	O2        Bi1       O3         100(40)  50_555 1_555  51_555
	O2        Bi1       O3         80(20)  50_555 1_555 107_555
	O2        Bi1       O3         120(40)  50_555 1_555 170_554
	O2        Bi1       O3         80(20)  50_555 1_555 155_555
	O2        Bi1       O3         80(40)  50_555 1_555  49_445
	O2        Bi1       O3         120(40)  50_555 1_555  97_454
	O2        Bi1       O3         80(40)  50_555 1_555  74_455
	O2        Bi1       O3         100(20)  50_555 1_555 173_545
	O2        Bi1       O3         100(20)  50_555 1_555 125_455
	O2        Bi1       Dy1        Invalid   50_555 1_555   1_555
	O2        Bi1       Er1        Invalid   50_555 1_555   1_555
	O1        Bi1       O2         60.4(7)   6_555 1_555  50_555
	O1        Bi1       O2         94.0(18)   6_555 1_555 169_555
	O1        Bi1       O2         60.4(7)   6_555 1_555 101_555
	O1        Bi1       O2         86.0(18)   6_555 1_555 150_544
	O1        Bi1       O2         119.6(7)   6_555 1_555 122_454
	O1        Bi1       O2         119.6(7)   6_555 1_555  77_445
	O1        Bi1       O2         119.6(7)   6_555 1_555 170_554
	O1        Bi1       O2         60.4(7)   6_555 1_555 149_545
	O1        Bi1       O2         86.0(18)   6_555 1_555  54_545
	O1        Bi1       O2         86.0(18)   6_555 1_555 102_554
	O1        Bi1       O2         94.0(18)   6_555 1_555 121_455
	O1        Bi1       O2         156.5(18)   6_555 1_555  98_554
	O1        Bi1       O2         119.6(7)   6_555 1_555 173_545
	O1        Bi1       O2         23.5(18)   6_555 1_555  74_455
	O1        Bi1       O2         156.5(18)   6_555 1_555  53_545
	O1        Bi1       O2         94.0(18)   6_555 1_555  73_455
	O1        Bi1       O2         60.4(7)   6_555 1_555 146_554
	O1        Bi1       O2         23.5(18)   6_555 1_555 125_455
	O1        Bi1       O2         119.6(7)   6_555 1_555  51_555
	O1        Bi1       O2         119.6(7)   6_555 1_555  99_555
	O1        Bi1       O2         60.4(7)   6_555 1_555  49_445
	O1        Bi1       O2         156.5(18)   6_555 1_555 145_544
	O1        Bi1       O2         23.5(18)   6_555 1_555 147_555
	O1        Bi1       O2         60.4(7)   6_555 1_555  97_454
	O1        Bi1       O3         100(30)   6_555 1_555 157_545
	O1        Bi1       O3         80(30)   6_555 1_555 123_455
	O1        Bi1       O3         100(30)   6_555 1_555 109_555
	O1        Bi1       O3         80(30)   6_555 1_555 171_555
	O1        Bi1       O3         100(30)   6_555 1_555  58_555
	O1        Bi1       O3         80(30)   6_555 1_555  73_455
	O1        Bi1       O3         143(11)   6_555 1_555  53_545
	O1        Bi1       O3         80(30)   6_555 1_555 169_555
	O1        Bi1       O3         100(30)   6_555 1_555 154_554
	O1        Bi1       O3         37(11)   6_555 1_555  50_555
	O1        Bi1       O3         143(11)   6_555 1_555  98_554
	O1        Bi1       O3         37(11)   6_555 1_555 101_555
	O1        Bi1       O3         80(30)   6_555 1_555  99_555
	O1        Bi1       O3         37(11)   6_555 1_555 153_555
	O1        Bi1       O3         143(11)   6_555 1_555  57_555
	O1        Bi1       O3         80(30)   6_555 1_555  51_555
	O1        Bi1       O3         143(11)   6_555 1_555 107_555
	O1        Bi1       O3         143(11)   6_555 1_555 170_554
	O1        Bi1       O3         37(11)   6_555 1_555 155_555
	O1        Bi1       O3         100(30)   6_555 1_555  49_445
	O1        Bi1       O3         100(30)   6_555 1_555  97_454
	O1        Bi1       O3         37(11)   6_555 1_555  74_455
	O1        Bi1       O3         143(11)   6_555 1_555 173_545
	O1        Bi1       O3         37(11)   6_555 1_555 125_455
	O1        Bi1       Dy1        Invalid    6_555 1_555   1_555
	O1        Bi1       Er1        Invalid    6_555 1_555   1_555
	O1        Bi1       O1         70.529     5_555 1_555   6_555
	O1        Bi1       O2         119.6(7)   5_555 1_555  50_555
	O1        Bi1       O2         119.6(7)   5_555 1_555 169_555
	O1        Bi1       O2         86.0(18)   5_555 1_555 101_555
	O1        Bi1       O2         60.4(7)   5_555 1_555 150_544
	O1        Bi1       O2         94.0(18)   5_555 1_555 122_454
	O1        Bi1       O2         60.4(7)   5_555 1_555  77_445
	O1        Bi1       O2         94.0(18)   5_555 1_555 170_554
	O1        Bi1       O2         86.0(18)   5_555 1_555 149_545
	O1        Bi1       O2         156.5(18)   5_555 1_555  54_545
	O1        Bi1       O2         60.4(7)   5_555 1_555 102_554
	O1        Bi1       O2         119.6(7)   5_555 1_555 121_455
	O1        Bi1       O2         119.6(7)   5_555 1_555  98_554
	O1        Bi1       O2         156.5(18)   5_555 1_555 173_545
	O1        Bi1       O2         94.0(18)   5_555 1_555  74_455
	O1        Bi1       O2         86.0(18)   5_555 1_555  53_545
	O1        Bi1       O2         23.5(18)   5_555 1_555  73_455
	O1        Bi1       O2         23.5(18)   5_555 1_555 146_554
	O1        Bi1       O2         60.4(7)   5_555 1_555 125_455
	O1        Bi1       O2         60.4(7)   5_555 1_555  51_555
	O1        Bi1       O2         156.5(18)   5_555 1_555  99_555
	O1        Bi1       O2         119.6(7)   5_555 1_555  49_445
	O1        Bi1       O2         119.6(7)   5_555 1_555 145_544
	O1        Bi1       O2         60.4(7)   5_555 1_555 147_555
	O1        Bi1       O2         23.5(18)   5_555 1_555  97_454
	O1        Bi1       O3         100(30)   5_555 1_555 157_545
	O1        Bi1       O3         80(30)   5_555 1_555 123_455
	O1        Bi1       O3         100(30)   5_555 1_555 109_555
	O1        Bi1       O3         80(30)   5_555 1_555 171_555
	O1        Bi1       O3         143(11)   5_555 1_555  58_555
	O1        Bi1       O3         37(11)   5_555 1_555  73_455
	O1        Bi1       O3         100(30)   5_555 1_555  53_545
	O1        Bi1       O3         143(11)   5_555 1_555 169_555
	O1        Bi1       O3         37(11)   5_555 1_555 154_554
	O1        Bi1       O3         80(30)   5_555 1_555  50_555
	O1        Bi1       O3         80(30)   5_555 1_555  98_554
	O1        Bi1       O3         100(30)   5_555 1_555 101_555
	O1        Bi1       O3         143(11)   5_555 1_555  99_555
	O1        Bi1       O3         100(30)   5_555 1_555 153_555
	O1        Bi1       O3         100(30)   5_555 1_555  57_555
	O1        Bi1       O3         37(11)   5_555 1_555  51_555
	O1        Bi1       O3         143(11)   5_555 1_555 107_555
	O1        Bi1       O3         80(30)   5_555 1_555 170_554
	O1        Bi1       O3         37(11)   5_555 1_555 155_555
	O1        Bi1       O3         143(11)   5_555 1_555  49_445
	O1        Bi1       O3         37(11)   5_555 1_555  97_454
	O1        Bi1       O3         80(30)   5_555 1_555  74_455
	O1        Bi1       O3         143(11)   5_555 1_555 173_545
	O1        Bi1       O3         37(11)   5_555 1_555 125_455
	O1        Bi1       Dy1        Invalid    5_555 1_555   1_555
	O1        Bi1       Er1        Invalid    5_555 1_555   1_555
	O1        Bi1       O1         109.471   25_555 1_555   5_555
	O1        Bi1       O1         180.000   25_555 1_555   6_555
	O1        Bi1       O2         119.6(7)  25_555 1_555  50_555
	O1        Bi1       O2         86.0(18)  25_555 1_555 169_555
	O1        Bi1       O2         119.6(7)  25_555 1_555 101_555
	O1        Bi1       O2         94.0(18)  25_555 1_555 150_544
	O1        Bi1       O2         60.4(7)  25_555 1_555 122_454
	O1        Bi1       O2         60.4(7)  25_555 1_555  77_445
	O1        Bi1       O2         60.4(7)  25_555 1_555 170_554
	O1        Bi1       O2         119.6(7)  25_555 1_555 149_545
	O1        Bi1       O2         94.0(18)  25_555 1_555  54_545
	O1        Bi1       O2         94.0(18)  25_555 1_555 102_554
	O1        Bi1       O2         86.0(18)  25_555 1_555 121_455
	O1        Bi1       O2         23.5(18)  25_555 1_555  98_554
	O1        Bi1       O2         60.4(7)  25_555 1_555 173_545
	O1        Bi1       O2         156.5(18)  25_555 1_555  74_455
	O1        Bi1       O2         23.5(18)  25_555 1_555  53_545
	O1        Bi1       O2         86.0(18)  25_555 1_555  73_455
	O1        Bi1       O2         119.6(7)  25_555 1_555 146_554
	O1        Bi1       O2         156.5(18)  25_555 1_555 125_455
	O1        Bi1       O2         60.4(7)  25_555 1_555  51_555
	O1        Bi1       O2         60.4(7)  25_555 1_555  99_555
	O1        Bi1       O2         119.6(7)  25_555 1_555  49_445
	O1        Bi1       O2         23.5(18)  25_555 1_555 145_544
	O1        Bi1       O2         156.5(18)  25_555 1_555 147_555
	O1        Bi1       O2         119.6(7)  25_555 1_555  97_454
	O1        Bi1       O3         80(30)  25_555 1_555 157_545
	O1        Bi1       O3         100(30)  25_555 1_555 123_455
	O1        Bi1       O3         80(30)  25_555 1_555 109_555
	O1        Bi1       O3         100(30)  25_555 1_555 171_555
	O1        Bi1       O3         80(30)  25_555 1_555  58_555
	O1        Bi1       O3         100(30)  25_555 1_555  73_455
	O1        Bi1       O3         37(11)  25_555 1_555  53_545
	O1        Bi1       O3         100(30)  25_555 1_555 169_555
	O1        Bi1       O3         80(30)  25_555 1_555 154_554
	O1        Bi1       O3         143(11)  25_555 1_555  50_555
	O1        Bi1       O3         37(11)  25_555 1_555  98_554
	O1        Bi1       O3         143(11)  25_555 1_555 101_555
	O1        Bi1       O3         100(30)  25_555 1_555  99_555
	O1        Bi1       O3         143(11)  25_555 1_555 153_555
	O1        Bi1       O3         37(11)  25_555 1_555  57_555
	O1        Bi1       O3         100(30)  25_555 1_555  51_555
	O1        Bi1       O3         37(11)  25_555 1_555 107_555
	O1        Bi1       O3         37(11)  25_555 1_555 170_554
	O1        Bi1       O3         143(11)  25_555 1_555 155_555
	O1        Bi1       O3         80(30)  25_555 1_555  49_445
	O1        Bi1       O3         80(30)  25_555 1_555  97_454
	O1        Bi1       O3         143(11)  25_555 1_555  74_455
	O1        Bi1       O3         37(11)  25_555 1_555 173_545
	O1        Bi1       O3         143(11)  25_555 1_555 125_455
	O1        Bi1       Dy1        Invalid   25_555 1_555   1_555
	O1        Bi1       Er1        Invalid   25_555 1_555   1_555
	O1        Bi1       O1         70.529    26_555 1_555  25_555
	O1        Bi1       O1         180.000   26_555 1_555   5_555
	O1        Bi1       O1         109.471   26_555 1_555   6_555
	O1        Bi1       O2         60.4(7)  26_555 1_555  50_555
	O1        Bi1       O2         60.4(7)  26_555 1_555 169_555
	O1        Bi1       O2         94.0(18)  26_555 1_555 101_555
	O1        Bi1       O2         119.6(7)  26_555 1_555 150_544
	O1        Bi1       O2         86.0(18)  26_555 1_555 122_454
	O1        Bi1       O2         119.6(7)  26_555 1_555  77_445
	O1        Bi1       O2         86.0(18)  26_555 1_555 170_554
	O1        Bi1       O2         94.0(18)  26_555 1_555 149_545
	O1        Bi1       O2         23.5(18)  26_555 1_555  54_545
	O1        Bi1       O2         119.6(7)  26_555 1_555 102_554
	O1        Bi1       O2         60.4(7)  26_555 1_555 121_455
	O1        Bi1       O2         60.4(7)  26_555 1_555  98_554
	O1        Bi1       O2         23.5(18)  26_555 1_555 173_545
	O1        Bi1       O2         86.0(18)  26_555 1_555  74_455
	O1        Bi1       O2         94.0(18)  26_555 1_555  53_545
	O1        Bi1       O2         156.5(18)  26_555 1_555  73_455
	O1        Bi1       O2         156.5(18)  26_555 1_555 146_554
	O1        Bi1       O2         119.6(7)  26_555 1_555 125_455
	O1        Bi1       O2         119.6(7)  26_555 1_555  51_555
	O1        Bi1       O2         23.5(18)  26_555 1_555  99_555
	O1        Bi1       O2         60.4(7)  26_555 1_555  49_445
	O1        Bi1       O2         60.4(7)  26_555 1_555 145_544
	O1        Bi1       O2         119.6(7)  26_555 1_555 147_555
	O1        Bi1       O2         156.5(18)  26_555 1_555  97_454
	O1        Bi1       O3         80(30)  26_555 1_555 157_545
	O1        Bi1       O3         100(30)  26_555 1_555 123_455
	O1        Bi1       O3         80(30)  26_555 1_555 109_555
	O1        Bi1       O3         100(30)  26_555 1_555 171_555
	O1        Bi1       O3         37(11)  26_555 1_555  58_555
	O1        Bi1       O3         143(11)  26_555 1_555  73_455
	O1        Bi1       O3         80(30)  26_555 1_555  53_545
	O1        Bi1       O3         37(11)  26_555 1_555 169_555
	O1        Bi1       O3         143(11)  26_555 1_555 154_554
	O1        Bi1       O3         100(30)  26_555 1_555  50_555
	O1        Bi1       O3         100(30)  26_555 1_555  98_554
	O1        Bi1       O3         80(30)  26_555 1_555 101_555
	O1        Bi1       O3         37(11)  26_555 1_555  99_555
	O1        Bi1       O3         80(30)  26_555 1_555 153_555
	O1        Bi1       O3         80(30)  26_555 1_555  57_555
	O1        Bi1       O3         143(11)  26_555 1_555  51_555
	O1        Bi1       O3         37(11)  26_555 1_555 107_555
	O1        Bi1       O3         100(30)  26_555 1_555 170_554
	O1        Bi1       O3         143(11)  26_555 1_555 155_555
	O1        Bi1       O3         37(11)  26_555 1_555  49_445
	O1        Bi1       O3         143(11)  26_555 1_555  97_454
	O1        Bi1       O3         100(30)  26_555 1_555  74_455
	O1        Bi1       O3         37(11)  26_555 1_555 173_545
	O1        Bi1       O3         143(11)  26_555 1_555 125_455
	O1        Bi1       Dy1        Invalid   26_555 1_555   1_555
	O1        Bi1       Er1        Invalid   26_555 1_555   1_555
	O1        Bi1       O1         70.529     2_555 1_555  26_555
	O1        Bi1       O1         109.471    2_555 1_555  25_555
	O1        Bi1       O1         109.471    2_555 1_555   5_555
	O1        Bi1       O1         70.529     2_555 1_555   6_555
	O1        Bi1       O2         86.0(18)   2_555 1_555  50_555
	O1        Bi1       O2         119.6(7)   2_555 1_555 169_555
	O1        Bi1       O2         119.6(7)   2_555 1_555 101_555
	O1        Bi1       O2         60.4(7)   2_555 1_555 150_544
	O1        Bi1       O2         60.4(7)   2_555 1_555 122_454
	O1        Bi1       O2         94.0(18)   2_555 1_555  77_445
	O1        Bi1       O2         156.5(18)   2_555 1_555 170_554
	O1        Bi1       O2         23.5(18)   2_555 1_555 149_545
	O1        Bi1       O2         60.4(7)   2_555 1_555  54_545
	O1        Bi1       O2         156.5(18)   2_555 1_555 102_554
	O1        Bi1       O2         23.5(18)   2_555 1_555 121_455
	O1        Bi1       O2         86.0(18)   2_555 1_555  98_554
	O1        Bi1       O2         94.0(18)   2_555 1_555 173_545
	O1        Bi1       O2         60.4(7)   2_555 1_555  74_455
	O1        Bi1       O2         119.6(7)   2_555 1_555  53_545
	O1        Bi1       O2         119.6(7)   2_555 1_555  73_455
	O1        Bi1       O2         86.0(18)   2_555 1_555 146_554
	O1        Bi1       O2         94.0(18)   2_555 1_555 125_455
	O1        Bi1       O2         156.5(18)   2_555 1_555  51_555
	O1        Bi1       O2         60.4(7)   2_555 1_555  99_555
	O1        Bi1       O2         23.5(18)   2_555 1_555  49_445
	O1        Bi1       O2         119.6(7)   2_555 1_555 145_544
	O1        Bi1       O2         60.4(7)   2_555 1_555 147_555
	O1        Bi1       O2         119.6(7)   2_555 1_555  97_454
	O1        Bi1       O3         37(11)   2_555 1_555 157_545
	O1        Bi1       O3         37(11)   2_555 1_555 123_455
	O1        Bi1       O3         143(11)   2_555 1_555 109_555
	O1        Bi1       O3         143(11)   2_555 1_555 171_555
	O1        Bi1       O3         100(30)   2_555 1_555  58_555
	O1        Bi1       O3         80(30)   2_555 1_555  73_455
	O1        Bi1       O3         80(30)   2_555 1_555  53_545
	O1        Bi1       O3         80(30)   2_555 1_555 169_555
	O1        Bi1       O3         100(30)   2_555 1_555 154_554
	O1        Bi1       O3         100(30)   2_555 1_555  50_555
	O1        Bi1       O3         100(30)   2_555 1_555  98_554
	O1        Bi1       O3         80(30)   2_555 1_555 101_555
	O1        Bi1       O3         37(11)   2_555 1_555  99_555
	O1        Bi1       O3         37(11)   2_555 1_555 153_555
	O1        Bi1       O3         143(11)   2_555 1_555  57_555
	O1        Bi1       O3         143(11)   2_555 1_555  51_555
	O1        Bi1       O3         100(30)   2_555 1_555 107_555
	O1        Bi1       O3         143(11)   2_555 1_555 170_554
	O1        Bi1       O3         100(30)   2_555 1_555 155_555
	O1        Bi1       O3         37(11)   2_555 1_555  49_445
	O1        Bi1       O3         143(11)   2_555 1_555  97_454
	O1        Bi1       O3         37(11)   2_555 1_555  74_455
	O1        Bi1       O3         80(30)   2_555 1_555 173_545
	O1        Bi1       O3         80(30)   2_555 1_555 125_455
	O1        Bi1       Dy1        Invalid    2_555 1_555   1_555
	O1        Bi1       Er1        Invalid    2_555 1_555   1_555
	O1        Bi1       O1         180.000   29_555 1_555   2_555
	O1        Bi1       O1         109.471   29_555 1_555  26_555
	O1        Bi1       O1         70.529    29_555 1_555  25_555
	O1        Bi1       O1         70.529    29_555 1_555   5_555
	O1        Bi1       O1         109.471   29_555 1_555   6_555
	O1        Bi1       O2         94.0(18)  29_555 1_555  50_555
	O1        Bi1       O2         60.4(7)  29_555 1_555 169_555
	O1        Bi1       O2         60.4(7)  29_555 1_555 101_555
	O1        Bi1       O2         119.6(7)  29_555 1_555 150_544
	O1        Bi1       O2         119.6(7)  29_555 1_555 122_454
	O1        Bi1       O2         86.0(18)  29_555 1_555  77_445
	O1        Bi1       O2         23.5(18)  29_555 1_555 170_554
	O1        Bi1       O2         156.5(18)  29_555 1_555 149_545
	O1        Bi1       O2         119.6(7)  29_555 1_555  54_545
	O1        Bi1       O2         23.5(18)  29_555 1_555 102_554
	O1        Bi1       O2         156.5(18)  29_555 1_555 121_455
	O1        Bi1       O2         94.0(18)  29_555 1_555  98_554
	O1        Bi1       O2         86.0(18)  29_555 1_555 173_545
	O1        Bi1       O2         119.6(7)  29_555 1_555  74_455
	O1        Bi1       O2         60.4(7)  29_555 1_555  53_545
	O1        Bi1       O2         60.4(7)  29_555 1_555  73_455
	O1        Bi1       O2         94.0(18)  29_555 1_555 146_554
	O1        Bi1       O2         86.0(18)  29_555 1_555 125_455
	O1        Bi1       O2         23.5(18)  29_555 1_555  51_555
	O1        Bi1       O2         119.6(7)  29_555 1_555  99_555
	O1        Bi1       O2         156.5(18)  29_555 1_555  49_445
	O1        Bi1       O2         60.4(7)  29_555 1_555 145_544
	O1        Bi1       O2         119.6(7)  29_555 1_555 147_555
	O1        Bi1       O2         60.4(7)  29_555 1_555  97_454
	O1        Bi1       O3         143(11)  29_555 1_555 157_545
	O1        Bi1       O3         143(11)  29_555 1_555 123_455
	O1        Bi1       O3         37(11)  29_555 1_555 109_555
	O1        Bi1       O3         37(11)  29_555 1_555 171_555
	O1        Bi1       O3         80(30)  29_555 1_555  58_555
	O1        Bi1       O3         100(30)  29_555 1_555  73_455
	O1        Bi1       O3         100(30)  29_555 1_555  53_545
	O1        Bi1       O3         100(30)  29_555 1_555 169_555
	O1        Bi1       O3         80(30)  29_555 1_555 154_554
	O1        Bi1       O3         80(30)  29_555 1_555  50_555
	O1        Bi1       O3         80(30)  29_555 1_555  98_554
	O1        Bi1       O3         100(30)  29_555 1_555 101_555
	O1        Bi1       O3         143(11)  29_555 1_555  99_555
	O1        Bi1       O3         143(11)  29_555 1_555 153_555
	O1        Bi1       O3         37(11)  29_555 1_555  57_555
	O1        Bi1       O3         37(11)  29_555 1_555  51_555
	O1        Bi1       O3         80(30)  29_555 1_555 107_555
	O1        Bi1       O3         37(11)  29_555 1_555 170_554
	O1        Bi1       O3         80(30)  29_555 1_555 155_555
	O1        Bi1       O3         143(11)  29_555 1_555  49_445
	O1        Bi1       O3         37(11)  29_555 1_555  97_454
	O1        Bi1       O3         143(11)  29_555 1_555  74_455
	O1        Bi1       O3         100(30)  29_555 1_555 173_545
	O1        Bi1       O3         100(30)  29_555 1_555 125_455
	O1        Bi1       Dy1        Invalid   29_555 1_555   1_555
	O1        Bi1       Er1        Invalid   29_555 1_555   1_555
	O1        Bi1       O1         109.471    3_555 1_555  29_555
	O1        Bi1       O1         70.529     3_555 1_555   2_555
	O1        Bi1       O1         109.471    3_555 1_555  26_555
	O1        Bi1       O1         70.529     3_555 1_555  25_555
	O1        Bi1       O1         70.529     3_555 1_555   5_555
	O1        Bi1       O1         109.471    3_555 1_555   6_555
	O1        Bi1       O2         156.5(18)   3_555 1_555  50_555
	O1        Bi1       O2         156.5(18)   3_555 1_555 169_555
	O1        Bi1       O2         156.5(18)   3_555 1_555 101_555
	O1        Bi1       O2         23.5(18)   3_555 1_555 150_544
	O1        Bi1       O2         23.5(18)   3_555 1_555 122_454
	O1        Bi1       O2         23.5(18)   3_555 1_555  77_445
	O1        Bi1       O2         119.6(7)   3_555 1_555 170_554
	O1        Bi1       O2         60.4(7)   3_555 1_555 149_545
	O1        Bi1       O2         119.6(7)   3_555 1_555  54_545
	O1        Bi1       O2         119.6(7)   3_555 1_555 102_554
	O1        Bi1       O2         60.4(7)   3_555 1_555 121_455
	O1        Bi1       O2         60.4(7)   3_555 1_555  98_554
	O1        Bi1       O2         119.6(7)   3_555 1_555 173_545
	O1        Bi1       O2         119.6(7)   3_555 1_555  74_455
	O1        Bi1       O2         60.4(7)   3_555 1_555  53_545
	O1        Bi1       O2         60.4(7)   3_555 1_555  73_455
	O1        Bi1       O2         60.4(7)   3_555 1_555 146_554
	O1        Bi1       O2         119.6(7)   3_555 1_555 125_455
	O1        Bi1       O2         86.0(18)   3_555 1_555  51_555
	O1        Bi1       O2         86.0(18)   3_555 1_555  99_555
	O1        Bi1       O2         94.0(18)   3_555 1_555  49_445
	O1        Bi1       O2         94.0(18)   3_555 1_555 145_544
	O1        Bi1       O2         86.0(18)   3_555 1_555 147_555
	O1        Bi1       O2         94.0(18)   3_555 1_555  97_454
	O1        Bi1       O3         37(11)   3_555 1_555 157_545
	O1        Bi1       O3         37(11)   3_555 1_555 123_455
	O1        Bi1       O3         143(11)   3_555 1_555 109_555
	O1        Bi1       O3         143(11)   3_555 1_555 171_555
	O1        Bi1       O3         143(11)   3_555 1_555  58_555
	O1        Bi1       O3         37(11)   3_555 1_555  73_455
	O1        Bi1       O3         37(11)   3_555 1_555  53_545
	O1        Bi1       O3         143(11)   3_555 1_555 169_555
	O1        Bi1       O3         37(11)   3_555 1_555 154_554
	O1        Bi1       O3         143(11)   3_555 1_555  50_555
	O1        Bi1       O3         37(11)   3_555 1_555  98_554
	O1        Bi1       O3         143(11)   3_555 1_555 101_555
	O1        Bi1       O3         100(30)   3_555 1_555  99_555
	O1        Bi1       O3         100(30)   3_555 1_555 153_555
	O1        Bi1       O3         100(30)   3_555 1_555  57_555
	O1        Bi1       O3         100(30)   3_555 1_555  51_555
	O1        Bi1       O3         100(30)   3_555 1_555 107_555
	O1        Bi1       O3         80(30)   3_555 1_555 170_554
	O1        Bi1       O3         100(30)   3_555 1_555 155_555
	O1        Bi1       O3         80(30)   3_555 1_555  49_445
	O1        Bi1       O3         80(30)   3_555 1_555  97_454
	O1        Bi1       O3         80(30)   3_555 1_555  74_455
	O1        Bi1       O3         80(30)   3_555 1_555 173_545
	O1        Bi1       O3         80(30)   3_555 1_555 125_455
	O1        Bi1       Dy1        Invalid    3_555 1_555   1_555
	O1        Bi1       Er1        Invalid    3_555 1_555   1_555
	O1        Bi1       O1         180.000    1_555 1_555   3_555
	O1        Bi1       O1         70.529     1_555 1_555  29_555
	O1        Bi1       O1         109.471    1_555 1_555   2_555
	O1        Bi1       O1         70.529     1_555 1_555  26_555
	O1        Bi1       O1         109.471    1_555 1_555  25_555
	O1        Bi1       O1         109.471    1_555 1_555   5_555
	O1        Bi1       O1         70.529     1_555 1_555   6_555
	O1        Bi1       O2         23.5(18)   1_555 1_555  50_555
	O1        Bi1       O2         23.5(18)   1_555 1_555 169_555
	O1        Bi1       O2         23.5(18)   1_555 1_555 101_555
	O1        Bi1       O2         156.5(18)   1_555 1_555 150_544
	O1        Bi1       O2         156.5(18)   1_555 1_555 122_454
	O1        Bi1       O2         156.5(18)   1_555 1_555  77_445
	O1        Bi1       O2         60.4(7)   1_555 1_555 170_554
	O1        Bi1       O2         119.6(7)   1_555 1_555 149_545
	O1        Bi1       O2         60.4(7)   1_555 1_555  54_545
	O1        Bi1       O2         60.4(7)   1_555 1_555 102_554
	O1        Bi1       O2         119.6(7)   1_555 1_555 121_455
	O1        Bi1       O2         119.6(7)   1_555 1_555  98_554
	O1        Bi1       O2         60.4(7)   1_555 1_555 173_545
	O1        Bi1       O2         60.4(7)   1_555 1_555  74_455
	O1        Bi1       O2         119.6(7)   1_555 1_555  53_545
	O1        Bi1       O2         119.6(7)   1_555 1_555  73_455
	O1        Bi1       O2         119.6(7)   1_555 1_555 146_554
	O1        Bi1       O2         60.4(7)   1_555 1_555 125_455
	O1        Bi1       O2         94.0(18)   1_555 1_555  51_555
	O1        Bi1       O2         94.0(18)   1_555 1_555  99_555
	O1        Bi1       O2         86.0(18)   1_555 1_555  49_445
	O1        Bi1       O2         86.0(18)   1_555 1_555 145_544
	O1        Bi1       O2         94.0(18)   1_555 1_555 147_555
	O1        Bi1       O2         86.0(18)   1_555 1_555  97_454
	O1        Bi1       O3         143(11)   1_555 1_555 157_545
	O1        Bi1       O3         143(11)   1_555 1_555 123_455
	O1        Bi1       O3         37(11)   1_555 1_555 109_555
	O1        Bi1       O3         37(11)   1_555 1_555 171_555
	O1        Bi1       O3         37(11)   1_555 1_555  58_555
	O1        Bi1       O3         143(11)   1_555 1_555  73_455
	O1        Bi1       O3         143(11)   1_555 1_555  53_545
	O1        Bi1       O3         37(11)   1_555 1_555 169_555
	O1        Bi1       O3         143(11)   1_555 1_555 154_554
	O1        Bi1       O3         37(11)   1_555 1_555  50_555
	O1        Bi1       O3         143(11)   1_555 1_555  98_554
	O1        Bi1       O3         37(11)   1_555 1_555 101_555
	O1        Bi1       O3         80(30)   1_555 1_555  99_555
	O1        Bi1       O3         80(30)   1_555 1_555 153_555
	O1        Bi1       O3         80(30)   1_555 1_555  57_555
	O1        Bi1       O3         80(30)   1_555 1_555  51_555
	O1        Bi1       O3         80(30)   1_555 1_555 107_555
	O1        Bi1       O3         100(30)   1_555 1_555 170_554
	O1        Bi1       O3         80(30)   1_555 1_555 155_555
	O1        Bi1       O3         100(30)   1_555 1_555  49_445
	O1        Bi1       O3         100(30)   1_555 1_555  97_454
	O1        Bi1       O3         100(30)   1_555 1_555  74_455
	O1        Bi1       O3         100(30)   1_555 1_555 173_545
	O1        Bi1       O3         100(30)   1_555 1_555 125_455
	O1        Bi1       Dy1        Invalid    1_555 1_555   1_555
	O1        Bi1       Er1        Invalid    1_555 1_555   1_555
	O3        Bi1       O1         100(20)  26_555 1_555   1_555
	O3        Bi1       O1         80(20)  26_555 1_555   3_555
	O3        Bi1       O1         120(8)  26_555 1_555  29_555
	O3        Bi1       O1         60(8)  26_555 1_555   2_555
	O3        Bi1       O1         30(20)  26_555 1_555  26_555
	O3        Bi1       O1         60(8)  26_555 1_555  25_555
	O3        Bi1       O1         150(20)  26_555 1_555   5_555
	O3        Bi1       O1         120(8)  26_555 1_555   6_555
	O3        Bi1       O2         80(20)  26_555 1_555  50_555
	O3        Bi1       O2         80(20)  26_555 1_555 169_555
	O3        Bi1       O2         120(20)  26_555 1_555 101_555
	O3        Bi1       O2         100(20)  26_555 1_555 150_544
	O3        Bi1       O2         60(20)  26_555 1_555 122_454
	O3        Bi1       O2         100(20)  26_555 1_555  77_445
	O3        Bi1       O2         99(12)  26_555 1_555 170_554
	O3        Bi1       O2         81(12)  26_555 1_555 149_545
	O3        Bi1       O2         40(20)  26_555 1_555  54_545
	O3        Bi1       O2         138(15)  26_555 1_555 102_554
	O3        Bi1       O2         42(15)  26_555 1_555 121_455
	O3        Bi1       O2         42(15)  26_555 1_555  98_554
	O3        Bi1       O2         40(20)  26_555 1_555 173_545
	O3        Bi1       O2         99(12)  26_555 1_555  74_455
	O3        Bi1       O2         81(12)  26_555 1_555  53_545
	O3        Bi1       O2         140(20)  26_555 1_555  73_455
	O3        Bi1       O2         140(20)  26_555 1_555 146_554
	O3        Bi1       O2         138(15)  26_555 1_555 125_455
	O3        Bi1       O2         119(3)  26_555 1_555  51_555
	O3        Bi1       O2         2(20)  26_555 1_555  99_555
	O3        Bi1       O2         61(3)  26_555 1_555  49_445
	O3        Bi1       O2         61(3)  26_555 1_555 145_544
	O3        Bi1       O2         119(3)  26_555 1_555 147_555
	O3        Bi1       O2         180(20)  26_555 1_555  97_454
	O3        Bi1       O3         60(60)  26_555 1_555 157_545
	O3        Bi1       O3         80(20)  26_555 1_555 123_455
	O3        Bi1       O3         100(20)  26_555 1_555 109_555
	O3        Bi1       O3         120(60)  26_555 1_555 171_555
	O3        Bi1       O3         60(30)  26_555 1_555  58_555
	O3        Bi1       O3         120(30)  26_555 1_555  73_455
	O3        Bi1       O3         60(60)  26_555 1_555  53_545
	O3        Bi1       O3         60(30)  26_555 1_555 169_555
	O3        Bi1       O3         120(30)  26_555 1_555 154_554
	O3        Bi1       O3         120(60)  26_555 1_555  50_555
	O3        Bi1       O3         80(20)  26_555 1_555  98_554
	O3        Bi1       O3         100(20)  26_555 1_555 101_555
	O3        Bi1       O3         40(40)  26_555 1_555  99_555
	O3        Bi1       O3         84(17)  26_555 1_555 153_555
	O3        Bi1       O3         84(17)  26_555 1_555  57_555
	O3        Bi1       O3         160(20)  26_555 1_555  51_555
	O3        Bi1       O3         40(40)  26_555 1_555 107_555
	O3        Bi1       O3         96(17)  26_555 1_555 170_554
	O3        Bi1       O3         160(20)  26_555 1_555 155_555
	O3        Bi1       O3         20(20)  26_555 1_555  49_445
	O3        Bi1       O3         140(40)  26_555 1_555  97_454
	O3        Bi1       O3         96(17)  26_555 1_555  74_455
	O3        Bi1       O3         20(20)  26_555 1_555 173_545
	O3        Bi1       O3         140(40)  26_555 1_555 125_455
	O3        Bi1       Dy1        Invalid   26_555 1_555   1_555
	O3        Bi1       Er1        Invalid   26_555 1_555   1_555
	O3        Bi1       O3         119(7)   1_455 1_555  26_555
	O3        Bi1       O1         100(20)   1_455 1_555   1_555
	O3        Bi1       O1         80(20)   1_455 1_555   3_555
	O3        Bi1       O1         120(8)   1_455 1_555  29_555
	O3        Bi1       O1         60(8)   1_455 1_555   2_555
	O3        Bi1       O1         120(8)   1_455 1_555  26_555
	O3        Bi1       O1         150(20)   1_455 1_555  25_555
	O3        Bi1       O1         60(8)   1_455 1_555   5_555
	O3        Bi1       O1         30(20)   1_455 1_555   6_555
	O3        Bi1       O2         80(20)   1_455 1_555  50_555
	O3        Bi1       O2         120(20)   1_455 1_555 169_555
	O3        Bi1       O2         80(20)   1_455 1_555 101_555
	O3        Bi1       O2         60(20)   1_455 1_555 150_544
	O3        Bi1       O2         100(20)   1_455 1_555 122_454
	O3        Bi1       O2         100(20)   1_455 1_555  77_445
	O3        Bi1       O2         138(15)   1_455 1_555 170_554
	O3        Bi1       O2         42(15)   1_455 1_555 149_545
	O3        Bi1       O2         99(12)   1_455 1_555  54_545
	O3        Bi1       O2         99(12)   1_455 1_555 102_554
	O3        Bi1       O2         81(12)   1_455 1_555 121_455
	O3        Bi1       O2         140(20)   1_455 1_555  98_554
	O3        Bi1       O2         138(15)   1_455 1_555 173_545
	O3        Bi1       O2         40(20)   1_455 1_555  74_455
	O3        Bi1       O2         140(20)   1_455 1_555  53_545
	O3        Bi1       O2         81(12)   1_455 1_555  73_455
	O3        Bi1       O2         42(15)   1_455 1_555 146_554
	O3        Bi1       O2         40(20)   1_455 1_555 125_455
	O3        Bi1       O2         119(3)   1_455 1_555  51_555
	O3        Bi1       O2         119(3)   1_455 1_555  99_555
	O3        Bi1       O2         61(3)   1_455 1_555  49_445
	O3        Bi1       O2         180(20)   1_455 1_555 145_544
	O3        Bi1       O2         2(20)   1_455 1_555 147_555
	O3        Bi1       O2         61(3)   1_455 1_555  97_454
	O3        Bi1       O3         80(20)   1_455 1_555 157_545
	O3        Bi1       O3         60(60)   1_455 1_555 123_455
	O3        Bi1       O3         120(60)   1_455 1_555 109_555
	O3        Bi1       O3         100(20)   1_455 1_555 171_555
	O3        Bi1       O3         120(60)   1_455 1_555  58_555
	O3        Bi1       O3         60(60)   1_455 1_555  73_455
	O3        Bi1       O3         120(30)   1_455 1_555  53_545
	O3        Bi1       O3         100(20)   1_455 1_555 169_555
	O3        Bi1       O3         80(20)   1_455 1_555 154_554
	O3        Bi1       O3         60(30)   1_455 1_555  50_555
	O3        Bi1       O3         120(30)   1_455 1_555  98_554
	O3        Bi1       O3         60(30)   1_455 1_555 101_555
	O3        Bi1       O3         84(17)   1_455 1_555  99_555
	O3        Bi1       O3         40(40)   1_455 1_555 153_555
	O3        Bi1       O3         160(20)   1_455 1_555  57_555
	O3        Bi1       O3         84(17)   1_455 1_555  51_555
	O3        Bi1       O3         160(20)   1_455 1_555 107_555
	O3        Bi1       O3         140(40)   1_455 1_555 170_554
	O3        Bi1       O3         40(40)   1_455 1_555 155_555
	O3        Bi1       O3         96(17)   1_455 1_555  49_445
	O3        Bi1       O3         96(17)   1_455 1_555  97_454
	O3        Bi1       O3         20(20)   1_455 1_555  74_455
	O3        Bi1       O3         140(40)   1_455 1_555 173_545
	O3        Bi1       O3         20(20)   1_455 1_555 125_455
	O3        Bi1       Dy1        Invalid    1_455 1_555   1_555
	O3        Bi1       Er1        Invalid    1_455 1_555   1_555
	O3        Bi1       O3         61(7)   9_565 1_555   1_455
	O3        Bi1       O3         180.000    9_565 1_555  26_555
	O3        Bi1       O1         80(20)   9_565 1_555   1_555
	O3        Bi1       O1         100(20)   9_565 1_555   3_555
	O3        Bi1       O1         60(8)   9_565 1_555  29_555
	O3        Bi1       O1         120(8)   9_565 1_555   2_555
	O3        Bi1       O1         150(20)   9_565 1_555  26_555
	O3        Bi1       O1         120(8)   9_565 1_555  25_555
	O3        Bi1       O1         30(20)   9_565 1_555   5_555
	O3        Bi1       O1         60(8)   9_565 1_555   6_555
	O3        Bi1       O2         100(20)   9_565 1_555  50_555
	O3        Bi1       O2         100(20)   9_565 1_555 169_555
	O3        Bi1       O2         60(20)   9_565 1_555 101_555
	O3        Bi1       O2         80(20)   9_565 1_555 150_544
	O3        Bi1       O2         120(20)   9_565 1_555 122_454
	O3        Bi1       O2         80(20)   9_565 1_555  77_445
	O3        Bi1       O2         81(12)   9_565 1_555 170_554
	O3        Bi1       O2         99(12)   9_565 1_555 149_545
	O3        Bi1       O2         140(20)   9_565 1_555  54_545
	O3        Bi1       O2         42(15)   9_565 1_555 102_554
	O3        Bi1       O2         138(15)   9_565 1_555 121_455
	O3        Bi1       O2         138(15)   9_565 1_555  98_554
	O3        Bi1       O2         140(20)   9_565 1_555 173_545
	O3        Bi1       O2         81(12)   9_565 1_555  74_455
	O3        Bi1       O2         99(12)   9_565 1_555  53_545
	O3        Bi1       O2         40(20)   9_565 1_555  73_455
	O3        Bi1       O2         40(20)   9_565 1_555 146_554
	O3        Bi1       O2         42(15)   9_565 1_555 125_455
	O3        Bi1       O2         61(3)   9_565 1_555  51_555
	O3        Bi1       O2         180(20)   9_565 1_555  99_555
	O3        Bi1       O2         119(3)   9_565 1_555  49_445
	O3        Bi1       O2         119(3)   9_565 1_555 145_544
	O3        Bi1       O2         61(3)   9_565 1_555 147_555
	O3        Bi1       O2         2(20)   9_565 1_555  97_454
	O3        Bi1       O3         120(60)   9_565 1_555 157_545
	O3        Bi1       O3         100(20)   9_565 1_555 123_455
	O3        Bi1       O3         80(20)   9_565 1_555 109_555
	O3        Bi1       O3         60(60)   9_565 1_555 171_555
	O3        Bi1       O3         120(30)   9_565 1_555  58_555
	O3        Bi1       O3         60(30)   9_565 1_555  73_455
	O3        Bi1       O3         120(60)   9_565 1_555  53_545
	O3        Bi1       O3         120(30)   9_565 1_555 169_555
	O3        Bi1       O3         60(30)   9_565 1_555 154_554
	O3        Bi1       O3         60(60)   9_565 1_555  50_555
	O3        Bi1       O3         100(20)   9_565 1_555  98_554
	O3        Bi1       O3         80(20)   9_565 1_555 101_555
	O3        Bi1       O3         140(40)   9_565 1_555  99_555
	O3        Bi1       O3         96(17)   9_565 1_555 153_555
	O3        Bi1       O3         96(17)   9_565 1_555  57_555
	O3        Bi1       O3         20(20)   9_565 1_555  51_555
	O3        Bi1       O3         140(40)   9_565 1_555 107_555
	O3        Bi1       O3         84(17)   9_565 1_555 170_554
	O3        Bi1       O3         20(20)   9_565 1_555 155_555
	O3        Bi1       O3         160(20)   9_565 1_555  49_445
	O3        Bi1       O3         40(40)   9_565 1_555  97_454
	O3        Bi1       O3         84(17)   9_565 1_555  74_455
	O3        Bi1       O3         160(20)   9_565 1_555 173_545
	O3        Bi1       O3         40(40)   9_565 1_555 125_455
	O3        Bi1       Dy1        Invalid    9_565 1_555   1_555
	O3        Bi1       Er1        Invalid    9_565 1_555   1_555
	O3        Bi1       O3         61(7)  29_555 1_555   9_565
	O3        Bi1       O3         119(7)  29_555 1_555   1_455
	O3        Bi1       O3         119(7)  29_555 1_555  26_555
	O3        Bi1       O1         100(20)  29_555 1_555   1_555
	O3        Bi1       O1         80(20)  29_555 1_555   3_555
	O3        Bi1       O1         30(20)  29_555 1_555  29_555
	O3        Bi1       O1         150(20)  29_555 1_555   2_555
	O3        Bi1       O1         120(8)  29_555 1_555  26_555
	O3        Bi1       O1         60(8)  29_555 1_555  25_555
	O3        Bi1       O1         60(8)  29_555 1_555   5_555
	O3        Bi1       O1         120(8)  29_555 1_555   6_555
	O3        Bi1       O2         120(20)  29_555 1_555  50_555
	O3        Bi1       O2         80(20)  29_555 1_555 169_555
	O3        Bi1       O2         80(20)  29_555 1_555 101_555
	O3        Bi1       O2         100(20)  29_555 1_555 150_544
	O3        Bi1       O2         100(20)  29_555 1_555 122_454
	O3        Bi1       O2         60(20)  29_555 1_555  77_445
	O3        Bi1       O2         40(20)  29_555 1_555 170_554
	O3        Bi1       O2         140(20)  29_555 1_555 149_545
	O3        Bi1       O2         138(15)  29_555 1_555  54_545
	O3        Bi1       O2         40(20)  29_555 1_555 102_554
	O3        Bi1       O2         140(20)  29_555 1_555 121_455
	O3        Bi1       O2         81(12)  29_555 1_555  98_554
	O3        Bi1       O2         99(12)  29_555 1_555 173_545
	O3        Bi1       O2         138(15)  29_555 1_555  74_455
	O3        Bi1       O2         42(15)  29_555 1_555  53_545
	O3        Bi1       O2         42(15)  29_555 1_555  73_455
	O3        Bi1       O2         81(12)  29_555 1_555 146_554
	O3        Bi1       O2         99(12)  29_555 1_555 125_455
	O3        Bi1       O2         2(20)  29_555 1_555  51_555
	O3        Bi1       O2         119(3)  29_555 1_555  99_555
	O3        Bi1       O2         180(20)  29_555 1_555  49_445
	O3        Bi1       O2         61(3)  29_555 1_555 145_544
	O3        Bi1       O2         119(3)  29_555 1_555 147_555
	O3        Bi1       O2         61(3)  29_555 1_555  97_454
	O3        Bi1       O3         120(30)  29_555 1_555 157_545
	O3        Bi1       O3         120(30)  29_555 1_555 123_455
	O3        Bi1       O3         60(30)  29_555 1_555 109_555
	O3        Bi1       O3         60(30)  29_555 1_555 171_555
	O3        Bi1       O3         100(20)  29_555 1_555  58_555
	O3        Bi1       O3         80(20)  29_555 1_555  73_455
	O3        Bi1       O3         80(20)  29_555 1_555  53_545
	O3        Bi1       O3         120(60)  29_555 1_555 169_555
	O3        Bi1       O3         60(60)  29_555 1_555 154_554
	O3        Bi1       O3         100(20)  29_555 1_555  50_555
	O3        Bi1       O3         60(60)  29_555 1_555  98_554
	O3        Bi1       O3         120(60)  29_555 1_555 101_555
	O3        Bi1       O3         160(20)  29_555 1_555  99_555
	O3        Bi1       O3         160(20)  29_555 1_555 153_555
	O3        Bi1       O3         40(40)  29_555 1_555  57_555
	O3        Bi1       O3         40(40)  29_555 1_555  51_555
	O3        Bi1       O3         84(17)  29_555 1_555 107_555
	O3        Bi1       O3         20(20)  29_555 1_555 170_554
	O3        Bi1       O3         84(17)  29_555 1_555 155_555
	O3        Bi1       O3         140(40)  29_555 1_555  49_445
	O3        Bi1       O3         20(20)  29_555 1_555  97_454
	O3        Bi1       O3         140(40)  29_555 1_555  74_455
	O3        Bi1       O3         96(17)  29_555 1_555 173_545
	O3        Bi1       O3         96(17)  29_555 1_555 125_455
	O3        Bi1       Dy1        Invalid   29_555 1_555   1_555
	O3        Bi1       Er1        Invalid   29_555 1_555   1_555
	O3        Bi1       O3         61(7)   3_655 1_555  29_555
	O3        Bi1       O3         119(7)   3_655 1_555   9_565
	O3        Bi1       O3         180.000    3_655 1_555   1_455
	O3        Bi1       O3         61(7)   3_655 1_555  26_555
	O3        Bi1       O1         80(20)   3_655 1_555   1_555
	O3        Bi1       O1         100(20)   3_655 1_555   3_555
	O3        Bi1       O1         60(8)   3_655 1_555  29_555
	O3        Bi1       O1         120(8)   3_655 1_555   2_555
	O3        Bi1       O1         60(8)   3_655 1_555  26_555
	O3        Bi1       O1         30(20)   3_655 1_555  25_555
	O3        Bi1       O1         120(8)   3_655 1_555   5_555
	O3        Bi1       O1         150(20)   3_655 1_555   6_555
	O3        Bi1       O2         100(20)   3_655 1_555  50_555
	O3        Bi1       O2         60(20)   3_655 1_555 169_555
	O3        Bi1       O2         100(20)   3_655 1_555 101_555
	O3        Bi1       O2         120(20)   3_655 1_555 150_544
	O3        Bi1       O2         80(20)   3_655 1_555 122_454
	O3        Bi1       O2         80(20)   3_655 1_555  77_445
	O3        Bi1       O2         42(15)   3_655 1_555 170_554
	O3        Bi1       O2         138(15)   3_655 1_555 149_545
	O3        Bi1       O2         81(12)   3_655 1_555  54_545
	O3        Bi1       O2         81(12)   3_655 1_555 102_554
	O3        Bi1       O2         99(12)   3_655 1_555 121_455
	O3        Bi1       O2         40(20)   3_655 1_555  98_554
	O3        Bi1       O2         42(15)   3_655 1_555 173_545
	O3        Bi1       O2         140(20)   3_655 1_555  74_455
	O3        Bi1       O2         40(20)   3_655 1_555  53_545
	O3        Bi1       O2         99(12)   3_655 1_555  73_455
	O3        Bi1       O2         138(15)   3_655 1_555 146_554
	O3        Bi1       O2         140(20)   3_655 1_555 125_455
	O3        Bi1       O2         61(3)   3_655 1_555  51_555
	O3        Bi1       O2         61(3)   3_655 1_555  99_555
	O3        Bi1       O2         119(3)   3_655 1_555  49_445
	O3        Bi1       O2         2(20)   3_655 1_555 145_544
	O3        Bi1       O2         180(20)   3_655 1_555 147_555
	O3        Bi1       O2         119(3)   3_655 1_555  97_454
	O3        Bi1       O3         100(20)   3_655 1_555 157_545
	O3        Bi1       O3         120(60)   3_655 1_555 123_455
	O3        Bi1       O3         60(60)   3_655 1_555 109_555
	O3        Bi1       O3         80(20)   3_655 1_555 171_555
	O3        Bi1       O3         60(60)   3_655 1_555  58_555
	O3        Bi1       O3         120(60)   3_655 1_555  73_455
	O3        Bi1       O3         60(30)   3_655 1_555  53_545
	O3        Bi1       O3         80(20)   3_655 1_555 169_555
	O3        Bi1       O3         100(20)   3_655 1_555 154_554
	O3        Bi1       O3         120(30)   3_655 1_555  50_555
	O3        Bi1       O3         60(30)   3_655 1_555  98_554
	O3        Bi1       O3         120(30)   3_655 1_555 101_555
	O3        Bi1       O3         96(17)   3_655 1_555  99_555
	O3        Bi1       O3         140(40)   3_655 1_555 153_555
	O3        Bi1       O3         20(20)   3_655 1_555  57_555
	O3        Bi1       O3         96(17)   3_655 1_555  51_555
	O3        Bi1       O3         20(20)   3_655 1_555 107_555
	O3        Bi1       O3         40(40)   3_655 1_555 170_554
	O3        Bi1       O3         140(40)   3_655 1_555 155_555
	O3        Bi1       O3         84(17)   3_655 1_555  49_445
	O3        Bi1       O3         84(17)   3_655 1_555  97_454
	O3        Bi1       O3         160(20)   3_655 1_555  74_455
	O3        Bi1       O3         40(40)   3_655 1_555 173_545
	O3        Bi1       O3         160(20)   3_655 1_555 125_455
	O3        Bi1       Dy1        Invalid    3_655 1_555   1_555
	O3        Bi1       Er1        Invalid    3_655 1_555   1_555
	O3        Bi1       O3         119(7)  11_556 1_555   3_655
	O3        Bi1       O3         179.999999(13)  11_556 1_555  29_555
	O3        Bi1       O3         119(7)  11_556 1_555   9_565
	O3        Bi1       O3         61(7)  11_556 1_555   1_455
	O3        Bi1       O3         61(7)  11_556 1_555  26_555
	O3        Bi1       O1         80(20)  11_556 1_555   1_555
	O3        Bi1       O1         100(20)  11_556 1_555   3_555
	O3        Bi1       O1         150(20)  11_556 1_555  29_555
	O3        Bi1       O1         30(20)  11_556 1_555   2_555
	O3        Bi1       O1         60(8)  11_556 1_555  26_555
	O3        Bi1       O1         120(8)  11_556 1_555  25_555
	O3        Bi1       O1         120(8)  11_556 1_555   5_555
	O3        Bi1       O1         60(8)  11_556 1_555   6_555
	O3        Bi1       O2         60(20)  11_556 1_555  50_555
	O3        Bi1       O2         100(20)  11_556 1_555 169_555
	O3        Bi1       O2         100(20)  11_556 1_555 101_555
	O3        Bi1       O2         80(20)  11_556 1_555 150_544
	O3        Bi1       O2         80(20)  11_556 1_555 122_454
	O3        Bi1       O2         120(20)  11_556 1_555  77_445
	O3        Bi1       O2         140(20)  11_556 1_555 170_554
	O3        Bi1       O2         40(20)  11_556 1_555 149_545
	O3        Bi1       O2         42(15)  11_556 1_555  54_545
	O3        Bi1       O2         140(20)  11_556 1_555 102_554
	O3        Bi1       O2         40(20)  11_556 1_555 121_455
	O3        Bi1       O2         99(12)  11_556 1_555  98_554
	O3        Bi1       O2         81(12)  11_556 1_555 173_545
	O3        Bi1       O2         42(15)  11_556 1_555  74_455
	O3        Bi1       O2         138(15)  11_556 1_555  53_545
	O3        Bi1       O2         138(15)  11_556 1_555  73_455
	O3        Bi1       O2         99(12)  11_556 1_555 146_554
	O3        Bi1       O2         81(12)  11_556 1_555 125_455
	O3        Bi1       O2         180(20)  11_556 1_555  51_555
	O3        Bi1       O2         61(3)  11_556 1_555  99_555
	O3        Bi1       O2         2(20)  11_556 1_555  49_445
	O3        Bi1       O2         119(3)  11_556 1_555 145_544
	O3        Bi1       O2         61(3)  11_556 1_555 147_555
	O3        Bi1       O2         119(3)  11_556 1_555  97_454
	O3        Bi1       O3         60(30)  11_556 1_555 157_545
	O3        Bi1       O3         60(30)  11_556 1_555 123_455
	O3        Bi1       O3         120(30)  11_556 1_555 109_555
	O3        Bi1       O3         120(30)  11_556 1_555 171_555
	O3        Bi1       O3         80(20)  11_556 1_555  58_555
	O3        Bi1       O3         100(20)  11_556 1_555  73_455
	O3        Bi1       O3         100(20)  11_556 1_555  53_545
	O3        Bi1       O3         60(60)  11_556 1_555 169_555
	O3        Bi1       O3         120(60)  11_556 1_555 154_554
	O3        Bi1       O3         80(20)  11_556 1_555  50_555
	O3        Bi1       O3         120(60)  11_556 1_555  98_554
	O3        Bi1       O3         60(60)  11_556 1_555 101_555
	O3        Bi1       O3         20(20)  11_556 1_555  99_555
	O3        Bi1       O3         20(20)  11_556 1_555 153_555
	O3        Bi1       O3         140(40)  11_556 1_555  57_555
	O3        Bi1       O3         140(40)  11_556 1_555  51_555
	O3        Bi1       O3         96(17)  11_556 1_555 107_555
	O3        Bi1       O3         160(20)  11_556 1_555 170_554
	O3        Bi1       O3         96(17)  11_556 1_555 155_555
	O3        Bi1       O3         40(40)  11_556 1_555  49_445
	O3        Bi1       O3         160(20)  11_556 1_555  97_454
	O3        Bi1       O3         40(40)  11_556 1_555  74_455
	O3        Bi1       O3         84(17)  11_556 1_555 173_545
	O3        Bi1       O3         84(17)  11_556 1_555 125_455
	O3        Bi1       Dy1        Invalid   11_556 1_555   1_555
	O3        Bi1       Er1        Invalid   11_556 1_555   1_555
	O3        Bi1       O3         97(10)  25_555 1_555  11_556
	O3        Bi1       O3         40(40)  25_555 1_555   3_655
	O3        Bi1       O3         83(10)  25_555 1_555  29_555
	O3        Bi1       O3         140(30)  25_555 1_555   9_565
	O3        Bi1       O3         140(40)  25_555 1_555   1_455
	O3        Bi1       O3         40(30)  25_555 1_555  26_555
	O3        Bi1       O1         120(8)  25_555 1_555   1_555
	O3        Bi1       O1         60(8)  25_555 1_555   3_555
	O3        Bi1       O1         100(20)  25_555 1_555  29_555
	O3        Bi1       O1         80(20)  25_555 1_555   2_555
	O3        Bi1       O1         60(8)  25_555 1_555  26_555
	O3        Bi1       O1         30(20)  25_555 1_555  25_555
	O3        Bi1       O1         120(8)  25_555 1_555   5_555
	O3        Bi1       O1         150(20)  25_555 1_555   6_555
	O3        Bi1       O2         119(3)  25_555 1_555  50_555
	O3        Bi1       O2         99(12)  25_555 1_555 169_555
	O3        Bi1       O2         138(15)  25_555 1_555 101_555
	O3        Bi1       O2         81(12)  25_555 1_555 150_544
	O3        Bi1       O2         42(15)  25_555 1_555 122_454
	O3        Bi1       O2         61(3)  25_555 1_555  77_445
	O3        Bi1       O2         80(20)  25_555 1_555 170_554
	O3        Bi1       O2         100(20)  25_555 1_555 149_545
	O3        Bi1       O2         81(12)  25_555 1_555  54_545
	O3        Bi1       O2         120(20)  25_555 1_555 102_554
	O3        Bi1       O2         60(20)  25_555 1_555 121_455
	O3        Bi1       O2         2(20)  25_555 1_555  98_554
	O3        Bi1       O2         61(3)  25_555 1_555 173_545
	O3        Bi1       O2         140(20)  25_555 1_555  74_455
	O3        Bi1       O2         40(20)  25_555 1_555  53_545
	O3        Bi1       O2         99(12)  25_555 1_555  73_455
	O3        Bi1       O2         119(3)  25_555 1_555 146_554
	O3        Bi1       O2         180(20)  25_555 1_555 125_455
	O3        Bi1       O2         80(20)  25_555 1_555  51_555
	O3        Bi1       O2         42(15)  25_555 1_555  99_555
	O3        Bi1       O2         100(20)  25_555 1_555  49_445
	O3        Bi1       O2         40(20)  25_555 1_555 145_544
	O3        Bi1       O2         140(20)  25_555 1_555 147_555
	O3        Bi1       O2         138(15)  25_555 1_555  97_454
	O3        Bi1       O3         60(60)  25_555 1_555 157_545
	O3        Bi1       O3         80(20)  25_555 1_555 123_455
	O3        Bi1       O3         100(20)  25_555 1_555 109_555
	O3        Bi1       O3         120(60)  25_555 1_555 171_555
	O3        Bi1       O3         84(17)  25_555 1_555  58_555
	O3        Bi1       O3         96(17)  25_555 1_555  73_455
	O3        Bi1       O3         20(20)  25_555 1_555  53_545
	O3        Bi1       O3         96(17)  25_555 1_555 169_555
	O3        Bi1       O3         84(17)  25_555 1_555 154_554
	O3        Bi1       O3         160(20)  25_555 1_555  50_555
	O3        Bi1       O3         40(40)  25_555 1_555  98_554
	O3        Bi1       O3         140(40)  25_555 1_555 101_555
	O3        Bi1       O3         80(20)  25_555 1_555  99_555
	O3        Bi1       O3         120(30)  25_555 1_555 153_555
	O3        Bi1       O3         60(30)  25_555 1_555  57_555
	O3        Bi1       O3         120(60)  25_555 1_555  51_555
	O3        Bi1       O3         40(40)  25_555 1_555 107_555
	O3        Bi1       O3         60(30)  25_555 1_555 170_554
	O3        Bi1       O3         160(20)  25_555 1_555 155_555
	O3        Bi1       O3         60(60)  25_555 1_555  49_445
	O3        Bi1       O3         100(20)  25_555 1_555  97_454
	O3        Bi1       O3         120(30)  25_555 1_555  74_455
	O3        Bi1       O3         20(20)  25_555 1_555 173_545
	O3        Bi1       O3         140(40)  25_555 1_555 125_455
	O3        Bi1       Dy1        Invalid   25_555 1_555   1_555
	O3        Bi1       Er1        Invalid   25_555 1_555   1_555
	O3        Bi1       O3         180.000   10_565 1_555  25_555
	O3        Bi1       O3         83(10)  10_565 1_555  11_556
	O3        Bi1       O3         140(40)  10_565 1_555   3_655
	O3        Bi1       O3         97(10)  10_565 1_555  29_555
	O3        Bi1       O3         40(30)  10_565 1_555   9_565
	O3        Bi1       O3         40(40)  10_565 1_555   1_455
	O3        Bi1       O3         140(30)  10_565 1_555  26_555
	O3        Bi1       O1         60(8)  10_565 1_555   1_555
	O3        Bi1       O1         120(8)  10_565 1_555   3_555
	O3        Bi1       O1         80(20)  10_565 1_555  29_555
	O3        Bi1       O1         100(20)  10_565 1_555   2_555
	O3        Bi1       O1         120(8)  10_565 1_555  26_555
	O3        Bi1       O1         150(20)  10_565 1_555  25_555
	O3        Bi1       O1         60(8)  10_565 1_555   5_555
	O3        Bi1       O1         30(20)  10_565 1_555   6_555
	O3        Bi1       O2         61(3)  10_565 1_555  50_555
	O3        Bi1       O2         81(12)  10_565 1_555 169_555
	O3        Bi1       O2         42(15)  10_565 1_555 101_555
	O3        Bi1       O2         99(12)  10_565 1_555 150_544
	O3        Bi1       O2         138(15)  10_565 1_555 122_454
	O3        Bi1       O2         119(3)  10_565 1_555  77_445
	O3        Bi1       O2         100(20)  10_565 1_555 170_554
	O3        Bi1       O2         80(20)  10_565 1_555 149_545
	O3        Bi1       O2         99(12)  10_565 1_555  54_545
	O3        Bi1       O2         60(20)  10_565 1_555 102_554
	O3        Bi1       O2         120(20)  10_565 1_555 121_455
	O3        Bi1       O2         180(20)  10_565 1_555  98_554
	O3        Bi1       O2         119(3)  10_565 1_555 173_545
	O3        Bi1       O2         40(20)  10_565 1_555  74_455
	O3        Bi1       O2         140(20)  10_565 1_555  53_545
	O3        Bi1       O2         81(12)  10_565 1_555  73_455
	O3        Bi1       O2         61(3)  10_565 1_555 146_554
	O3        Bi1       O2         2(20)  10_565 1_555 125_455
	O3        Bi1       O2         100(20)  10_565 1_555  51_555
	O3        Bi1       O2         138(15)  10_565 1_555  99_555
	O3        Bi1       O2         80(20)  10_565 1_555  49_445
	O3        Bi1       O2         140(20)  10_565 1_555 145_544
	O3        Bi1       O2         40(20)  10_565 1_555 147_555
	O3        Bi1       O2         42(15)  10_565 1_555  97_454
	O3        Bi1       O3         120(60)  10_565 1_555 157_545
	O3        Bi1       O3         100(20)  10_565 1_555 123_455
	O3        Bi1       O3         80(20)  10_565 1_555 109_555
	O3        Bi1       O3         60(60)  10_565 1_555 171_555
	O3        Bi1       O3         96(17)  10_565 1_555  58_555
	O3        Bi1       O3         84(17)  10_565 1_555  73_455
	O3        Bi1       O3         160(20)  10_565 1_555  53_545
	O3        Bi1       O3         84(17)  10_565 1_555 169_555
	O3        Bi1       O3         96(17)  10_565 1_555 154_554
	O3        Bi1       O3         20(20)  10_565 1_555  50_555
	O3        Bi1       O3         140(40)  10_565 1_555  98_554
	O3        Bi1       O3         40(40)  10_565 1_555 101_555
	O3        Bi1       O3         100(20)  10_565 1_555  99_555
	O3        Bi1       O3         60(30)  10_565 1_555 153_555
	O3        Bi1       O3         120(30)  10_565 1_555  57_555
	O3        Bi1       O3         60(60)  10_565 1_555  51_555
	O3        Bi1       O3         140(40)  10_565 1_555 107_555
	O3        Bi1       O3         120(30)  10_565 1_555 170_554
	O3        Bi1       O3         20(20)  10_565 1_555 155_555
	O3        Bi1       O3         120(60)  10_565 1_555  49_445
	O3        Bi1       O3         80(20)  10_565 1_555  97_454
	O3        Bi1       O3         60(30)  10_565 1_555  74_455
	O3        Bi1       O3         160(20)  10_565 1_555 173_545
	O3        Bi1       O3         40(40)  10_565 1_555 125_455
	O3        Bi1       Dy1        Invalid   10_565 1_555   1_555
	O3        Bi1       Er1        Invalid   10_565 1_555   1_555
	O3        Bi1       O3         61(7)   5_555 1_555  10_565
	O3        Bi1       O3         119(7)   5_555 1_555  25_555
	O3        Bi1       O3         97(10)   5_555 1_555  11_556
	O3        Bi1       O3         140(30)   5_555 1_555   3_655
	O3        Bi1       O3         83(10)   5_555 1_555  29_555
	O3        Bi1       O3         40(40)   5_555 1_555   9_565
	O3        Bi1       O3         40(30)   5_555 1_555   1_455
	O3        Bi1       O3         140(40)   5_555 1_555  26_555
	O3        Bi1       O1         120(8)   5_555 1_555   1_555
	O3        Bi1       O1         60(8)   5_555 1_555   3_555
	O3        Bi1       O1         100(20)   5_555 1_555  29_555
	O3        Bi1       O1         80(20)   5_555 1_555   2_555
	O3        Bi1       O1         150(20)   5_555 1_555  26_555
	O3        Bi1       O1         120(8)   5_555 1_555  25_555
	O3        Bi1       O1         30(20)   5_555 1_555   5_555
	O3        Bi1       O1         60(8)   5_555 1_555   6_555
	O3        Bi1       O2         119(3)   5_555 1_555  50_555
	O3        Bi1       O2         138(15)   5_555 1_555 169_555
	O3        Bi1       O2         99(12)   5_555 1_555 101_555
	O3        Bi1       O2         42(15)   5_555 1_555 150_544
	O3        Bi1       O2         81(12)   5_555 1_555 122_454
	O3        Bi1       O2         61(3)   5_555 1_555  77_445
	O3        Bi1       O2         120(20)   5_555 1_555 170_554
	O3        Bi1       O2         60(20)   5_555 1_555 149_545
	O3        Bi1       O2         140(20)   5_555 1_555  54_545
	O3        Bi1       O2         80(20)   5_555 1_555 102_554
	O3        Bi1       O2         100(20)   5_555 1_555 121_455
	O3        Bi1       O2         119(3)   5_555 1_555  98_554
	O3        Bi1       O2         180(20)   5_555 1_555 173_545
	O3        Bi1       O2         81(12)   5_555 1_555  74_455
	O3        Bi1       O2         99(12)   5_555 1_555  53_545
	O3        Bi1       O2         40(20)   5_555 1_555  73_455
	O3        Bi1       O2         2(20)   5_555 1_555 146_554
	O3        Bi1       O2         61(3)   5_555 1_555 125_455
	O3        Bi1       O2         80(20)   5_555 1_555  51_555
	O3        Bi1       O2         140(20)   5_555 1_555  99_555
	O3        Bi1       O2         100(20)   5_555 1_555  49_445
	O3        Bi1       O2         138(15)   5_555 1_555 145_544
	O3        Bi1       O2         42(15)   5_555 1_555 147_555
	O3        Bi1       O2         40(20)   5_555 1_555  97_454
	O3        Bi1       O3         80(20)   5_555 1_555 157_545
	O3        Bi1       O3         60(60)   5_555 1_555 123_455
	O3        Bi1       O3         120(60)   5_555 1_555 109_555
	O3        Bi1       O3         100(20)   5_555 1_555 171_555
	O3        Bi1       O3         160(20)   5_555 1_555  58_555
	O3        Bi1       O3         20(20)   5_555 1_555  73_455
	O3        Bi1       O3         96(17)   5_555 1_555  53_545
	O3        Bi1       O3         140(40)   5_555 1_555 169_555
	O3        Bi1       O3         40(40)   5_555 1_555 154_554
	O3        Bi1       O3         84(17)   5_555 1_555  50_555
	O3        Bi1       O3         84(17)   5_555 1_555  98_554
	O3        Bi1       O3         96(17)   5_555 1_555 101_555
	O3        Bi1       O3         120(30)   5_555 1_555  99_555
	O3        Bi1       O3         80(20)   5_555 1_555 153_555
	O3        Bi1       O3         120(60)   5_555 1_555  57_555
	O3        Bi1       O3         60(30)   5_555 1_555  51_555
	O3        Bi1       O3         160(20)   5_555 1_555 107_555
	O3        Bi1       O3         100(20)   5_555 1_555 170_554
	O3        Bi1       O3         40(40)   5_555 1_555 155_555
	O3        Bi1       O3         120(30)   5_555 1_555  49_445
	O3        Bi1       O3         60(30)   5_555 1_555  97_454
	O3        Bi1       O3         60(60)   5_555 1_555  74_455
	O3        Bi1       O3         140(40)   5_555 1_555 173_545
	O3        Bi1       O3         20(20)   5_555 1_555 125_455
	O3        Bi1       Dy1        Invalid    5_555 1_555   1_555
	O3        Bi1       Er1        Invalid    5_555 1_555   1_555
	O3        Bi1       O3         180.000    2_655 1_555   5_555
	O3        Bi1       O3         119(7)   2_655 1_555  10_565
	O3        Bi1       O3         61(7)   2_655 1_555  25_555
	O3        Bi1       O3         83(10)   2_655 1_555  11_556
	O3        Bi1       O3         40(30)   2_655 1_555   3_655
	O3        Bi1       O3         97(10)   2_655 1_555  29_555
	O3        Bi1       O3         140(40)   2_655 1_555   9_565
	O3        Bi1       O3         140(30)   2_655 1_555   1_455
	O3        Bi1       O3         40(40)   2_655 1_555  26_555
	O3        Bi1       O1         60(8)   2_655 1_555   1_555
	O3        Bi1       O1         120(8)   2_655 1_555   3_555
	O3        Bi1       O1         80(20)   2_655 1_555  29_555
	O3        Bi1       O1         100(20)   2_655 1_555   2_555
	O3        Bi1       O1         30(20)   2_655 1_555  26_555
	O3        Bi1       O1         60(8)   2_655 1_555  25_555
	O3        Bi1       O1         150(20)   2_655 1_555   5_555
	O3        Bi1       O1         120(8)   2_655 1_555   6_555
	O3        Bi1       O2         61(3)   2_655 1_555  50_555
	O3        Bi1       O2         42(15)   2_655 1_555 169_555
	O3        Bi1       O2         81(12)   2_655 1_555 101_555
	O3        Bi1       O2         138(15)   2_655 1_555 150_544
	O3        Bi1       O2         99(12)   2_655 1_555 122_454
	O3        Bi1       O2         119(3)   2_655 1_555  77_445
	O3        Bi1       O2         60(20)   2_655 1_555 170_554
	O3        Bi1       O2         120(20)   2_655 1_555 149_545
	O3        Bi1       O2         40(20)   2_655 1_555  54_545
	O3        Bi1       O2         100(20)   2_655 1_555 102_554
	O3        Bi1       O2         80(20)   2_655 1_555 121_455
	O3        Bi1       O2         61(3)   2_655 1_555  98_554
	O3        Bi1       O2         2(20)   2_655 1_555 173_545
	O3        Bi1       O2         99(12)   2_655 1_555  74_455
	O3        Bi1       O2         81(12)   2_655 1_555  53_545
	O3        Bi1       O2         140(20)   2_655 1_555  73_455
	O3        Bi1       O2         180(20)   2_655 1_555 146_554
	O3        Bi1       O2         119(3)   2_655 1_555 125_455
	O3        Bi1       O2         100(20)   2_655 1_555  51_555
	O3        Bi1       O2         40(20)   2_655 1_555  99_555
	O3        Bi1       O2         80(20)   2_655 1_555  49_445
	O3        Bi1       O2         42(15)   2_655 1_555 145_544
	O3        Bi1       O2         138(15)   2_655 1_555 147_555
	O3        Bi1       O2         140(20)   2_655 1_555  97_454
	O3        Bi1       O3         100(20)   2_655 1_555 157_545
	O3        Bi1       O3         120(60)   2_655 1_555 123_455
	O3        Bi1       O3         60(60)   2_655 1_555 109_555
	O3        Bi1       O3         80(20)   2_655 1_555 171_555
	O3        Bi1       O3         20(20)   2_655 1_555  58_555
	O3        Bi1       O3         160(20)   2_655 1_555  73_455
	O3        Bi1       O3         84(17)   2_655 1_555  53_545
	O3        Bi1       O3         40(40)   2_655 1_555 169_555
	O3        Bi1       O3         140(40)   2_655 1_555 154_554
	O3        Bi1       O3         96(17)   2_655 1_555  50_555
	O3        Bi1       O3         96(17)   2_655 1_555  98_554
	O3        Bi1       O3         84(17)   2_655 1_555 101_555
	O3        Bi1       O3         60(30)   2_655 1_555  99_555
	O3        Bi1       O3         100(20)   2_655 1_555 153_555
	O3        Bi1       O3         60(60)   2_655 1_555  57_555
	O3        Bi1       O3         120(30)   2_655 1_555  51_555
	O3        Bi1       O3         20(20)   2_655 1_555 107_555
	O3        Bi1       O3         80(20)   2_655 1_555 170_554
	O3        Bi1       O3         140(40)   2_655 1_555 155_555
	O3        Bi1       O3         60(30)   2_655 1_555  49_445
	O3        Bi1       O3         120(30)   2_655 1_555  97_454
	O3        Bi1       O3         120(60)   2_655 1_555  74_455
	O3        Bi1       O3         40(40)   2_655 1_555 173_545
	O3        Bi1       O3         160(20)   2_655 1_555 125_455
	O3        Bi1       Dy1        Invalid    2_655 1_555   1_555
	O3        Bi1       Er1        Invalid    2_655 1_555   1_555
	O3        Bi1       O3         97(10)  25_565 1_555   2_655
	O3        Bi1       O3         83(10)  25_565 1_555   5_555
	O3        Bi1       O3         60(50)  25_565 1_555  10_565
	O3        Bi1       O3         120(50)  25_565 1_555  25_555
	O3        Bi1       O3         140(40)  25_565 1_555  11_556
	O3        Bi1       O3         83(10)  25_565 1_555   3_655
	O3        Bi1       O3         40(40)  25_565 1_555  29_555
	O3        Bi1       O3         40(30)  25_565 1_555   9_565
	O3        Bi1       O3         97(10)  25_565 1_555   1_455
	O3        Bi1       O3         140(30)  25_565 1_555  26_555
	O3        Bi1       O1         60(8)  25_565 1_555   1_555
	O3        Bi1       O1         120(8)  25_565 1_555   3_555
	O3        Bi1       O1         30(20)  25_565 1_555  29_555
	O3        Bi1       O1         150(20)  25_565 1_555   2_555
	O3        Bi1       O1         120(8)  25_565 1_555  26_555
	O3        Bi1       O1         100(20)  25_565 1_555  25_555
	O3        Bi1       O1         60(8)  25_565 1_555   5_555
	O3        Bi1       O1         80(20)  25_565 1_555   6_555
	O3        Bi1       O2         81(12)  25_565 1_555  50_555
	O3        Bi1       O2         61(3)  25_565 1_555 169_555
	O3        Bi1       O2         42(15)  25_565 1_555 101_555
	O3        Bi1       O2         119(3)  25_565 1_555 150_544
	O3        Bi1       O2         138(15)  25_565 1_555 122_454
	O3        Bi1       O2         99(12)  25_565 1_555  77_445
	O3        Bi1       O2         40(20)  25_565 1_555 170_554
	O3        Bi1       O2         140(20)  25_565 1_555 149_545
	O3        Bi1       O2         119(3)  25_565 1_555  54_545
	O3        Bi1       O2         2(20)  25_565 1_555 102_554
	O3        Bi1       O2         180(20)  25_565 1_555 121_455
	O3        Bi1       O2         120(20)  25_565 1_555  98_554
	O3        Bi1       O2         99(12)  25_565 1_555 173_545
	O3        Bi1       O2         100(20)  25_565 1_555  74_455
	O3        Bi1       O2         80(20)  25_565 1_555  53_545
	O3        Bi1       O2         61(3)  25_565 1_555  73_455
	O3        Bi1       O2         81(12)  25_565 1_555 146_554
	O3        Bi1       O2         60(20)  25_565 1_555 125_455
	O3        Bi1       O2         40(20)  25_565 1_555  51_555
	O3        Bi1       O2         138(15)  25_565 1_555  99_555
	O3        Bi1       O2         140(20)  25_565 1_555  49_445
	O3        Bi1       O2         80(20)  25_565 1_555 145_544
	O3        Bi1       O2         100(20)  25_565 1_555 147_555
	O3        Bi1       O2         42(15)  25_565 1_555  97_454
	O3        Bi1       O3         160(20)  25_565 1_555 157_545
	O3        Bi1       O3         140(40)  25_565 1_555 123_455
	O3        Bi1       O3         40(40)  25_565 1_555 109_555
	O3        Bi1       O3         20(20)  25_565 1_555 171_555
	O3        Bi1       O3         84(17)  25_565 1_555  58_555
	O3        Bi1       O3         96(17)  25_565 1_555  73_455
	O3        Bi1       O3         120(60)  25_565 1_555  53_545
	O3        Bi1       O3         96(17)  25_565 1_555 169_555
	O3        Bi1       O3         84(17)  25_565 1_555 154_554
	O3        Bi1       O3         60(60)  25_565 1_555  50_555
	O3        Bi1       O3         100(20)  25_565 1_555  98_554
	O3        Bi1       O3         80(20)  25_565 1_555 101_555
	O3        Bi1       O3         140(40)  25_565 1_555  99_555
	O3        Bi1       O3         120(30)  25_565 1_555 153_555
	O3        Bi1       O3         60(30)  25_565 1_555  57_555
	O3        Bi1       O3         20(20)  25_565 1_555  51_555
	O3        Bi1       O3         100(20)  25_565 1_555 107_555
	O3        Bi1       O3         60(30)  25_565 1_555 170_554
	O3        Bi1       O3         60(60)  25_565 1_555 155_555
	O3        Bi1       O3         160(20)  25_565 1_555  49_445
	O3        Bi1       O3         40(40)  25_565 1_555  97_454
	O3        Bi1       O3         120(30)  25_565 1_555  74_455
	O3        Bi1       O3         120(60)  25_565 1_555 173_545
	O3        Bi1       O3         80(20)  25_565 1_555 125_455
	O3        Bi1       Dy1        Invalid   25_565 1_555   1_555
	O3        Bi1       Er1        Invalid   25_565 1_555   1_555
	O3        Bi1       O3         119(7)  27_556 1_555  25_565
	O3        Bi1       O3         40(40)  27_556 1_555   2_655
	O3        Bi1       O3         140(40)  27_556 1_555   5_555
	O3        Bi1       O3         97(10)  27_556 1_555  10_565
	O3        Bi1       O3         83(10)  27_556 1_555  25_555
	O3        Bi1       O3         40(30)  27_556 1_555  11_556
	O3        Bi1       O3         83(10)  27_556 1_555   3_655
	O3        Bi1       O3         140(30)  27_556 1_555  29_555
	O3        Bi1       O3         140(40)  27_556 1_555   9_565
	O3        Bi1       O3         97(10)  27_556 1_555   1_455
	O3        Bi1       O3         40(40)  27_556 1_555  26_555
	O3        Bi1       O1         60(8)  27_556 1_555   1_555
	O3        Bi1       O1         120(8)  27_556 1_555   3_555
	O3        Bi1       O1         120(8)  27_556 1_555  29_555
	O3        Bi1       O1         60(8)  27_556 1_555   2_555
	O3        Bi1       O1         30(20)  27_556 1_555  26_555
	O3        Bi1       O1         100(20)  27_556 1_555  25_555
	O3        Bi1       O1         150(20)  27_556 1_555   5_555
	O3        Bi1       O1         80(20)  27_556 1_555   6_555
	O3        Bi1       O2         42(15)  27_556 1_555  50_555
	O3        Bi1       O2         61(3)  27_556 1_555 169_555
	O3        Bi1       O2         81(12)  27_556 1_555 101_555
	O3        Bi1       O2         119(3)  27_556 1_555 150_544
	O3        Bi1       O2         99(12)  27_556 1_555 122_454
	O3        Bi1       O2         138(15)  27_556 1_555  77_445
	O3        Bi1       O2         99(12)  27_556 1_555 170_554
	O3        Bi1       O2         81(12)  27_556 1_555 149_545
	O3        Bi1       O2         2(20)  27_556 1_555  54_545
	O3        Bi1       O2         119(3)  27_556 1_555 102_554
	O3        Bi1       O2         61(3)  27_556 1_555 121_455
	O3        Bi1       O2         80(20)  27_556 1_555  98_554
	O3        Bi1       O2         40(20)  27_556 1_555 173_545
	O3        Bi1       O2         60(20)  27_556 1_555  74_455
	O3        Bi1       O2         120(20)  27_556 1_555  53_545
	O3        Bi1       O2         180(20)  27_556 1_555  73_455
	O3        Bi1       O2         140(20)  27_556 1_555 146_554
	O3        Bi1       O2         100(20)  27_556 1_555 125_455
	O3        Bi1       O2         138(15)  27_556 1_555  51_555
	O3        Bi1       O2         40(20)  27_556 1_555  99_555
	O3        Bi1       O2         42(15)  27_556 1_555  49_445
	O3        Bi1       O2         80(20)  27_556 1_555 145_544
	O3        Bi1       O2         100(20)  27_556 1_555 147_555
	O3        Bi1       O2         140(20)  27_556 1_555  97_454
	O3        Bi1       O3         84(17)  27_556 1_555 157_545
	O3        Bi1       O3         96(17)  27_556 1_555 123_455
	O3        Bi1       O3         84(17)  27_556 1_555 109_555
	O3        Bi1       O3         96(17)  27_556 1_555 171_555
	O3        Bi1       O3         40(40)  27_556 1_555  58_555
	O3        Bi1       O3         140(40)  27_556 1_555  73_455
	O3        Bi1       O3         100(20)  27_556 1_555  53_545
	O3        Bi1       O3         20(20)  27_556 1_555 169_555
	O3        Bi1       O3         160(20)  27_556 1_555 154_554
	O3        Bi1       O3         80(20)  27_556 1_555  50_555
	O3        Bi1       O3         120(60)  27_556 1_555  98_554
	O3        Bi1       O3         60(60)  27_556 1_555 101_555
	O3        Bi1       O3         20(20)  27_556 1_555  99_555
	O3        Bi1       O3         60(60)  27_556 1_555 153_555
	O3        Bi1       O3         100(20)  27_556 1_555  57_555
	O3        Bi1       O3         140(40)  27_556 1_555  51_555
	O3        Bi1       O3         60(30)  27_556 1_555 107_555
	O3        Bi1       O3         120(60)  27_556 1_555 170_554
	O3        Bi1       O3         120(30)  27_556 1_555 155_555
	O3        Bi1       O3         40(40)  27_556 1_555  49_445
	O3        Bi1       O3         160(20)  27_556 1_555  97_454
	O3        Bi1       O3         80(20)  27_556 1_555  74_455
	O3        Bi1       O3         60(30)  27_556 1_555 173_545
	O3        Bi1       O3         120(30)  27_556 1_555 125_455
	O3        Bi1       Dy1        Invalid   27_556 1_555   1_555
	O3        Bi1       Er1        Invalid   27_556 1_555   1_555
	O3        Bi1       O3         60(50)  13_556 1_555  27_556
	O3        Bi1       O3         97(10)  13_556 1_555  25_565
	O3        Bi1       O3         97(10)  13_556 1_555   2_655
	O3        Bi1       O3         83(10)  13_556 1_555   5_555
	O3        Bi1       O3         40(40)  13_556 1_555  10_565
	O3        Bi1       O3         140(40)  13_556 1_555  25_555
	O3        Bi1       O3         40(30)  13_556 1_555  11_556
	O3        Bi1       O3         140(40)  13_556 1_555   3_655
	O3        Bi1       O3         140(30)  13_556 1_555  29_555
	O3        Bi1       O3         83(10)  13_556 1_555   9_565
	O3        Bi1       O3         40(40)  13_556 1_555   1_455
	O3        Bi1       O3         97(10)  13_556 1_555  26_555
	O3        Bi1       O1         60(8)  13_556 1_555   1_555
	O3        Bi1       O1         120(8)  13_556 1_555   3_555
	O3        Bi1       O1         120(8)  13_556 1_555  29_555
	O3        Bi1       O1         60(8)  13_556 1_555   2_555
	O3        Bi1       O1         80(20)  13_556 1_555  26_555
	O3        Bi1       O1         150(20)  13_556 1_555  25_555
	O3        Bi1       O1         100(20)  13_556 1_555   5_555
	O3        Bi1       O1         30(20)  13_556 1_555   6_555
	O3        Bi1       O2         42(15)  13_556 1_555  50_555
	O3        Bi1       O2         81(12)  13_556 1_555 169_555
	O3        Bi1       O2         61(3)  13_556 1_555 101_555
	O3        Bi1       O2         99(12)  13_556 1_555 150_544
	O3        Bi1       O2         119(3)  13_556 1_555 122_454
	O3        Bi1       O2         138(15)  13_556 1_555  77_445
	O3        Bi1       O2         119(3)  13_556 1_555 170_554
	O3        Bi1       O2         61(3)  13_556 1_555 149_545
	O3        Bi1       O2         60(20)  13_556 1_555  54_545
	O3        Bi1       O2         99(12)  13_556 1_555 102_554
	O3        Bi1       O2         81(12)  13_556 1_555 121_455
	O3        Bi1       O2         140(20)  13_556 1_555  98_554
	O3        Bi1       O2         100(20)  13_556 1_555 173_545
	O3        Bi1       O2         2(20)  13_556 1_555  74_455
	O3        Bi1       O2         180(20)  13_556 1_555  53_545
	O3        Bi1       O2         120(20)  13_556 1_555  73_455
	O3        Bi1       O2         80(20)  13_556 1_555 146_554
	O3        Bi1       O2         40(20)  13_556 1_555 125_455
	O3        Bi1       O2         138(15)  13_556 1_555  51_555
	O3        Bi1       O2         100(20)  13_556 1_555  99_555
	O3        Bi1       O2         42(15)  13_556 1_555  49_445
	O3        Bi1       O2         140(20)  13_556 1_555 145_544
	O3        Bi1       O2         40(20)  13_556 1_555 147_555
	O3        Bi1       O2         80(20)  13_556 1_555  97_454
	O3        Bi1       O3         96(17)  13_556 1_555 157_545
	O3        Bi1       O3         84(17)  13_556 1_555 123_455
	O3        Bi1       O3         96(17)  13_556 1_555 109_555
	O3        Bi1       O3         84(17)  13_556 1_555 171_555
	O3        Bi1       O3         80(20)  13_556 1_555  58_555
	O3        Bi1       O3         100(20)  13_556 1_555  73_455
	O3        Bi1       O3         140(40)  13_556 1_555  53_545
	O3        Bi1       O3         60(60)  13_556 1_555 169_555
	O3        Bi1       O3         120(60)  13_556 1_555 154_554
	O3        Bi1       O3         40(40)  13_556 1_555  50_555
	O3        Bi1       O3         160(20)  13_556 1_555  98_554
	O3        Bi1       O3         20(20)  13_556 1_555 101_555
	O3        Bi1       O3         60(60)  13_556 1_555  99_555
	O3        Bi1       O3         20(20)  13_556 1_555 153_555
	O3        Bi1       O3         140(40)  13_556 1_555  57_555
	O3        Bi1       O3         100(20)  13_556 1_555  51_555
	O3        Bi1       O3         120(30)  13_556 1_555 107_555
	O3        Bi1       O3         160(20)  13_556 1_555 170_554
	O3        Bi1       O3         60(30)  13_556 1_555 155_555
	O3        Bi1       O3         80(20)  13_556 1_555  49_445
	O3        Bi1       O3         120(60)  13_556 1_555  97_454
	O3        Bi1       O3         40(40)  13_556 1_555  74_455
	O3        Bi1       O3         120(30)  13_556 1_555 173_545
	O3        Bi1       O3         60(30)  13_556 1_555 125_455
	O3        Bi1       Dy1        Invalid   13_556 1_555   1_555
	O3        Bi1       Er1        Invalid   13_556 1_555   1_555
	O3        Bi1       O3         83(10)  10_555 1_555  13_556
	O3        Bi1       O3         61(7)  10_555 1_555  27_556
	O3        Bi1       O3         180.000   10_555 1_555  25_565
	O3        Bi1       O3         83(10)  10_555 1_555   2_655
	O3        Bi1       O3         97(10)  10_555 1_555   5_555
	O3        Bi1       O3         120(50)  10_555 1_555  10_565
	O3        Bi1       O3         60(50)  10_555 1_555  25_555
	O3        Bi1       O3         40(40)  10_555 1_555  11_556
	O3        Bi1       O3         97(10)  10_555 1_555   3_655
	O3        Bi1       O3         140(40)  10_555 1_555  29_555
	O3        Bi1       O3         140(30)  10_555 1_555   9_565
	O3        Bi1       O3         83(10)  10_555 1_555   1_455
	O3        Bi1       O3         40(30)  10_555 1_555  26_555
	O3        Bi1       O1         120(8)  10_555 1_555   1_555
	O3        Bi1       O1         60(8)  10_555 1_555   3_555
	O3        Bi1       O1         150(20)  10_555 1_555  29_555
	O3        Bi1       O1         30(20)  10_555 1_555   2_555
	O3        Bi1       O1         60(8)  10_555 1_555  26_555
	O3        Bi1       O1         80(20)  10_555 1_555  25_555
	O3        Bi1       O1         120(8)  10_555 1_555   5_555
	O3        Bi1       O1         100(20)  10_555 1_555   6_555
	O3        Bi1       O2         99(12)  10_555 1_555  50_555
	O3        Bi1       O2         119(3)  10_555 1_555 169_555
	O3        Bi1       O2         138(15)  10_555 1_555 101_555
	O3        Bi1       O2         61(3)  10_555 1_555 150_544
	O3        Bi1       O2         42(15)  10_555 1_555 122_454
	O3        Bi1       O2         81(12)  10_555 1_555  77_445
	O3        Bi1       O2         140(20)  10_555 1_555 170_554
	O3        Bi1       O2         40(20)  10_555 1_555 149_545
	O3        Bi1       O2         61(3)  10_555 1_555  54_545
	O3        Bi1       O2         180(20)  10_555 1_555 102_554
	O3        Bi1       O2         2(20)  10_555 1_555 121_455
	O3        Bi1       O2         60(20)  10_555 1_555  98_554
	O3        Bi1       O2         81(12)  10_555 1_555 173_545
	O3        Bi1       O2         80(20)  10_555 1_555  74_455
	O3        Bi1       O2         100(20)  10_555 1_555  53_545
	O3        Bi1       O2         119(3)  10_555 1_555  73_455
	O3        Bi1       O2         99(12)  10_555 1_555 146_554
	O3        Bi1       O2         120(20)  10_555 1_555 125_455
	O3        Bi1       O2         140(20)  10_555 1_555  51_555
	O3        Bi1       O2         42(15)  10_555 1_555  99_555
	O3        Bi1       O2         40(20)  10_555 1_555  49_445
	O3        Bi1       O2         100(20)  10_555 1_555 145_544
	O3        Bi1       O2         80(20)  10_555 1_555 147_555
	O3        Bi1       O2         138(15)  10_555 1_555  97_454
	O3        Bi1       O3         20(20)  10_555 1_555 157_545
	O3        Bi1       O3         40(40)  10_555 1_555 123_455
	O3        Bi1       O3         140(40)  10_555 1_555 109_555
	O3        Bi1       O3         160(20)  10_555 1_555 171_555
	O3        Bi1       O3         96(17)  10_555 1_555  58_555
	O3        Bi1       O3         84(17)  10_555 1_555  73_455
	O3        Bi1       O3         60(60)  10_555 1_555  53_545
	O3        Bi1       O3         84(17)  10_555 1_555 169_555
	O3        Bi1       O3         96(17)  10_555 1_555 154_554
	O3        Bi1       O3         120(60)  10_555 1_555  50_555
	O3        Bi1       O3         80(20)  10_555 1_555  98_554
	O3        Bi1       O3         100(20)  10_555 1_555 101_555
	O3        Bi1       O3         40(40)  10_555 1_555  99_555
	O3        Bi1       O3         60(30)  10_555 1_555 153_555
	O3        Bi1       O3         120(30)  10_555 1_555  57_555
	O3        Bi1       O3         160(20)  10_555 1_555  51_555
	O3        Bi1       O3         80(20)  10_555 1_555 107_555
	O3        Bi1       O3         120(30)  10_555 1_555 170_554
	O3        Bi1       O3         120(60)  10_555 1_555 155_555
	O3        Bi1       O3         20(20)  10_555 1_555  49_445
	O3        Bi1       O3         140(40)  10_555 1_555  97_454
	O3        Bi1       O3         60(30)  10_555 1_555  74_455
	O3        Bi1       O3         60(60)  10_555 1_555 173_545
	O3        Bi1       O3         100(20)  10_555 1_555 125_455
	O3        Bi1       Dy1        Invalid   10_555 1_555   1_555
	O3        Bi1       Er1        Invalid   10_555 1_555   1_555
	O3        Bi1       O3         97(10)  27_555 1_555  10_555
	O3        Bi1       O3         180.000   27_555 1_555  13_556
	O3        Bi1       O3         120(50)  27_555 1_555  27_556
	O3        Bi1       O3         83(10)  27_555 1_555  25_565
	O3        Bi1       O3         83(10)  27_555 1_555   2_655
	O3        Bi1       O3         97(10)  27_555 1_555   5_555
	O3        Bi1       O3         140(40)  27_555 1_555  10_565
	O3        Bi1       O3         40(40)  27_555 1_555  25_555
	O3        Bi1       O3         140(30)  27_555 1_555  11_556
	O3        Bi1       O3         40(40)  27_555 1_555   3_655
	O3        Bi1       O3         40(30)  27_555 1_555  29_555
	O3        Bi1       O3         97(10)  27_555 1_555   9_565
	O3        Bi1       O3         140(40)  27_555 1_555   1_455
	O3        Bi1       O3         83(10)  27_555 1_555  26_555
	O3        Bi1       O1         120(8)  27_555 1_555   1_555
	O3        Bi1       O1         60(8)  27_555 1_555   3_555
	O3        Bi1       O1         60(8)  27_555 1_555  29_555
	O3        Bi1       O1         120(8)  27_555 1_555   2_555
	O3        Bi1       O1         100(20)  27_555 1_555  26_555
	O3        Bi1       O1         30(20)  27_555 1_555  25_555
	O3        Bi1       O1         80(20)  27_555 1_555   5_555
	O3        Bi1       O1         150(20)  27_555 1_555   6_555
	O3        Bi1       O2         138(15)  27_555 1_555  50_555
	O3        Bi1       O2         99(12)  27_555 1_555 169_555
	O3        Bi1       O2         119(3)  27_555 1_555 101_555
	O3        Bi1       O2         81(12)  27_555 1_555 150_544
	O3        Bi1       O2         61(3)  27_555 1_555 122_454
	O3        Bi1       O2         42(15)  27_555 1_555  77_445
	O3        Bi1       O2         61(3)  27_555 1_555 170_554
	O3        Bi1       O2         119(3)  27_555 1_555 149_545
	O3        Bi1       O2         120(20)  27_555 1_555  54_545
	O3        Bi1       O2         81(12)  27_555 1_555 102_554
	O3        Bi1       O2         99(12)  27_555 1_555 121_455
	O3        Bi1       O2         40(20)  27_555 1_555  98_554
	O3        Bi1       O2         80(20)  27_555 1_555 173_545
	O3        Bi1       O2         180(20)  27_555 1_555  74_455
	O3        Bi1       O2         2(20)  27_555 1_555  53_545
	O3        Bi1       O2         60(20)  27_555 1_555  73_455
	O3        Bi1       O2         100(20)  27_555 1_555 146_554
	O3        Bi1       O2         140(20)  27_555 1_555 125_455
	O3        Bi1       O2         42(15)  27_555 1_555  51_555
	O3        Bi1       O2         80(20)  27_555 1_555  99_555
	O3        Bi1       O2         138(15)  27_555 1_555  49_445
	O3        Bi1       O2         40(20)  27_555 1_555 145_544
	O3        Bi1       O2         140(20)  27_555 1_555 147_555
	O3        Bi1       O2         100(20)  27_555 1_555  97_454
	O3        Bi1       O3         84(17)  27_555 1_555 157_545
	O3        Bi1       O3         96(17)  27_555 1_555 123_455
	O3        Bi1       O3         84(17)  27_555 1_555 109_555
	O3        Bi1       O3         96(17)  27_555 1_555 171_555
	O3        Bi1       O3         100(20)  27_555 1_555  58_555
	O3        Bi1       O3         80(20)  27_555 1_555  73_455
	O3        Bi1       O3         40(40)  27_555 1_555  53_545
	O3        Bi1       O3         120(60)  27_555 1_555 169_555
	O3        Bi1       O3         60(60)  27_555 1_555 154_554
	O3        Bi1       O3         140(40)  27_555 1_555  50_555
	O3        Bi1       O3         20(20)  27_555 1_555  98_554
	O3        Bi1       O3         160(20)  27_555 1_555 101_555
	O3        Bi1       O3         120(60)  27_555 1_555  99_555
	O3        Bi1       O3         160(20)  27_555 1_555 153_555
	O3        Bi1       O3         40(40)  27_555 1_555  57_555
	O3        Bi1       O3         80(20)  27_555 1_555  51_555
	O3        Bi1       O3         60(30)  27_555 1_555 107_555
	O3        Bi1       O3         20(20)  27_555 1_555 170_554
	O3        Bi1       O3         120(30)  27_555 1_555 155_555
	O3        Bi1       O3         100(20)  27_555 1_555  49_445
	O3        Bi1       O3         60(60)  27_555 1_555  97_454
	O3        Bi1       O3         140(40)  27_555 1_555  74_455
	O3        Bi1       O3         60(30)  27_555 1_555 173_545
	O3        Bi1       O3         120(30)  27_555 1_555 125_455
	O3        Bi1       Dy1        Invalid   27_555 1_555   1_555
	O3        Bi1       Er1        Invalid   27_555 1_555   1_555
	O3        Bi1       O3         60(50)  13_555 1_555  27_555
	O3        Bi1       O3         119(7)  13_555 1_555  10_555
	O3        Bi1       O3         120(50)  13_555 1_555  13_556
	O3        Bi1       O3         180.000   13_555 1_555  27_556
	O3        Bi1       O3         61(7)  13_555 1_555  25_565
	O3        Bi1       O3         140(40)  13_555 1_555   2_655
	O3        Bi1       O3         40(40)  13_555 1_555   5_555
	O3        Bi1       O3         83(10)  13_555 1_555  10_565
	O3        Bi1       O3         97(10)  13_555 1_555  25_555
	O3        Bi1       O3         140(30)  13_555 1_555  11_556
	O3        Bi1       O3         97(10)  13_555 1_555   3_655
	O3        Bi1       O3         40(30)  13_555 1_555  29_555
	O3        Bi1       O3         40(40)  13_555 1_555   9_565
	O3        Bi1       O3         83(10)  13_555 1_555   1_455
	O3        Bi1       O3         140(40)  13_555 1_555  26_555
	O3        Bi1       O1         120(8)  13_555 1_555   1_555
	O3        Bi1       O1         60(8)  13_555 1_555   3_555
	O3        Bi1       O1         60(8)  13_555 1_555  29_555
	O3        Bi1       O1         120(8)  13_555 1_555   2_555
	O3        Bi1       O1         150(20)  13_555 1_555  26_555
	O3        Bi1       O1         80(20)  13_555 1_555  25_555
	O3        Bi1       O1         30(20)  13_555 1_555   5_555
	O3        Bi1       O1         100(20)  13_555 1_555   6_555
	O3        Bi1       O2         138(15)  13_555 1_555  50_555
	O3        Bi1       O2         119(3)  13_555 1_555 169_555
	O3        Bi1       O2         99(12)  13_555 1_555 101_555
	O3        Bi1       O2         61(3)  13_555 1_555 150_544
	O3        Bi1       O2         81(12)  13_555 1_555 122_454
	O3        Bi1       O2         42(15)  13_555 1_555  77_445
	O3        Bi1       O2         81(12)  13_555 1_555 170_554
	O3        Bi1       O2         99(12)  13_555 1_555 149_545
	O3        Bi1       O2         180(20)  13_555 1_555  54_545
	O3        Bi1       O2         61(3)  13_555 1_555 102_554
	O3        Bi1       O2         119(3)  13_555 1_555 121_455
	O3        Bi1       O2         100(20)  13_555 1_555  98_554
	O3        Bi1       O2         140(20)  13_555 1_555 173_545
	O3        Bi1       O2         120(20)  13_555 1_555  74_455
	O3        Bi1       O2         60(20)  13_555 1_555  53_545
	O3        Bi1       O2         2(20)  13_555 1_555  73_455
	O3        Bi1       O2         40(20)  13_555 1_555 146_554
	O3        Bi1       O2         80(20)  13_555 1_555 125_455
	O3        Bi1       O2         42(15)  13_555 1_555  51_555
	O3        Bi1       O2         140(20)  13_555 1_555  99_555
	O3        Bi1       O2         138(15)  13_555 1_555  49_445
	O3        Bi1       O2         100(20)  13_555 1_555 145_544
	O3        Bi1       O2         80(20)  13_555 1_555 147_555
	O3        Bi1       O2         40(20)  13_555 1_555  97_454
	O3        Bi1       O3         96(17)  13_555 1_555 157_545
	O3        Bi1       O3         84(17)  13_555 1_555 123_455
	O3        Bi1       O3         96(17)  13_555 1_555 109_555
	O3        Bi1       O3         84(17)  13_555 1_555 171_555
	O3        Bi1       O3         140(40)  13_555 1_555  58_555
	O3        Bi1       O3         40(40)  13_555 1_555  73_455
	O3        Bi1       O3         80(20)  13_555 1_555  53_545
	O3        Bi1       O3         160(20)  13_555 1_555 169_555
	O3        Bi1       O3         20(20)  13_555 1_555 154_554
	O3        Bi1       O3         100(20)  13_555 1_555  50_555
	O3        Bi1       O3         60(60)  13_555 1_555  98_554
	O3        Bi1       O3         120(60)  13_555 1_555 101_555
	O3        Bi1       O3         160(20)  13_555 1_555  99_555
	O3        Bi1       O3         120(60)  13_555 1_555 153_555
	O3        Bi1       O3         80(20)  13_555 1_555  57_555
	O3        Bi1       O3         40(40)  13_555 1_555  51_555
	O3        Bi1       O3         120(30)  13_555 1_555 107_555
	O3        Bi1       O3         60(60)  13_555 1_555 170_554
	O3        Bi1       O3         60(30)  13_555 1_555 155_555
	O3        Bi1       O3         140(40)  13_555 1_555  49_445
	O3        Bi1       O3         20(20)  13_555 1_555  97_454
	O3        Bi1       O3         100(20)  13_555 1_555  74_455
	O3        Bi1       O3         120(30)  13_555 1_555 173_545
	O3        Bi1       O3         60(30)  13_555 1_555 125_455
	O3        Bi1       Dy1        Invalid   13_555 1_555   1_555
	O3        Bi1       Er1        Invalid   13_555 1_555   1_555
	O3        Bi1       O3         97(10)   2_555 1_555  13_555
	O3        Bi1       O3         119(7)   2_555 1_555  27_555
	O3        Bi1       O3         40(40)   2_555 1_555  10_555
	O3        Bi1       O3         61(7)   2_555 1_555  13_556
	O3        Bi1       O3         83(10)   2_555 1_555  27_556
	O3        Bi1       O3         140(40)   2_555 1_555  25_565
	O3        Bi1       O3         120(50)   2_555 1_555   2_655
	O3        Bi1       O3         60(50)   2_555 1_555   5_555
	O3        Bi1       O3         83(10)   2_555 1_555  10_565
	O3        Bi1       O3         97(10)   2_555 1_555  25_555
	O3        Bi1       O3         40(40)   2_555 1_555  11_556
	O3        Bi1       O3         140(30)   2_555 1_555   3_655
	O3        Bi1       O3         140(40)   2_555 1_555  29_555
	O3        Bi1       O3         97(10)   2_555 1_555   9_565
	O3        Bi1       O3         40(30)   2_555 1_555   1_455
	O3        Bi1       O3         83(10)   2_555 1_555  26_555
	O3        Bi1       O1         120(8)   2_555 1_555   1_555
	O3        Bi1       O1         60(8)   2_555 1_555   3_555
	O3        Bi1       O1         150(20)   2_555 1_555  29_555
	O3        Bi1       O1         30(20)   2_555 1_555   2_555
	O3        Bi1       O1         100(20)   2_555 1_555  26_555
	O3        Bi1       O1         120(8)   2_555 1_555  25_555
	O3        Bi1       O1         80(20)   2_555 1_555   5_555
	O3        Bi1       O1         60(8)   2_555 1_555   6_555
	O3        Bi1       O2         99(12)   2_555 1_555  50_555
	O3        Bi1       O2         138(15)   2_555 1_555 169_555
	O3        Bi1       O2         119(3)   2_555 1_555 101_555
	O3        Bi1       O2         42(15)   2_555 1_555 150_544
	O3        Bi1       O2         61(3)   2_555 1_555 122_454
	O3        Bi1       O2         81(12)   2_555 1_555  77_445
	O3        Bi1       O2         180(20)   2_555 1_555 170_554
	O3        Bi1       O2         2(20)   2_555 1_555 149_545
	O3        Bi1       O2         80(20)   2_555 1_555  54_545
	O3        Bi1       O2         140(20)   2_555 1_555 102_554
	O3        Bi1       O2         40(20)   2_555 1_555 121_455
	O3        Bi1       O2         99(12)   2_555 1_555  98_554
	O3        Bi1       O2         120(20)   2_555 1_555 173_545
	O3        Bi1       O2         61(3)   2_555 1_555  74_455
	O3        Bi1       O2         119(3)   2_555 1_555  53_545
	O3        Bi1       O2         100(20)   2_555 1_555  73_455
	O3        Bi1       O2         60(20)   2_555 1_555 146_554
	O3        Bi1       O2         81(12)   2_555 1_555 125_455
	O3        Bi1       O2         140(20)   2_555 1_555  51_555
	O3        Bi1       O2         80(20)   2_555 1_555  99_555
	O3        Bi1       O2         40(20)   2_555 1_555  49_445
	O3        Bi1       O2         138(15)   2_555 1_555 145_544
	O3        Bi1       O2         42(15)   2_555 1_555 147_555
	O3        Bi1       O2         100(20)   2_555 1_555  97_454
	O3        Bi1       O3         40(40)   2_555 1_555 157_545
	O3        Bi1       O3         20(20)   2_555 1_555 123_455
	O3        Bi1       O3         160(20)   2_555 1_555 109_555
	O3        Bi1       O3         140(40)   2_555 1_555 171_555
	O3        Bi1       O3         120(60)   2_555 1_555  58_555
	O3        Bi1       O3         60(60)   2_555 1_555  73_455
	O3        Bi1       O3         84(17)   2_555 1_555  53_545
	O3        Bi1       O3         100(20)   2_555 1_555 169_555
	O3        Bi1       O3         80(20)   2_555 1_555 154_554
	O3        Bi1       O3         96(17)   2_555 1_555  50_555
	O3        Bi1       O3         96(17)   2_555 1_555  98_554
	O3        Bi1       O3         84(17)   2_555 1_555 101_555
	O3        Bi1       O3         60(30)   2_555 1_555  99_555
	O3        Bi1       O3         40(40)   2_555 1_555 153_555
	O3        Bi1       O3         160(20)   2_555 1_555  57_555
	O3        Bi1       O3         120(30)   2_555 1_555  51_555
	O3        Bi1       O3         120(60)   2_555 1_555 107_555
	O3        Bi1       O3         140(40)   2_555 1_555 170_554
	O3        Bi1       O3         80(20)   2_555 1_555 155_555
	O3        Bi1       O3         60(30)   2_555 1_555  49_445
	O3        Bi1       O3         120(30)   2_555 1_555  97_454
	O3        Bi1       O3         20(20)   2_555 1_555  74_455
	O3        Bi1       O3         100(20)   2_555 1_555 173_545
	O3        Bi1       O3         60(60)   2_555 1_555 125_455
	O3        Bi1       Dy1        Invalid    2_555 1_555   1_555
	O3        Bi1       Er1        Invalid    2_555 1_555   1_555
	O3        Bi1       O3         180.000    5_655 1_555   2_555
	O3        Bi1       O3         83(10)   5_655 1_555  13_555
	O3        Bi1       O3         61(7)   5_655 1_555  27_555
	O3        Bi1       O3         140(40)   5_655 1_555  10_555
	O3        Bi1       O3         119(7)   5_655 1_555  13_556
	O3        Bi1       O3         97(10)   5_655 1_555  27_556
	O3        Bi1       O3         40(40)   5_655 1_555  25_565
	O3        Bi1       O3         60(50)   5_655 1_555   2_655
	O3        Bi1       O3         120(50)   5_655 1_555   5_555
	O3        Bi1       O3         97(10)   5_655 1_555  10_565
	O3        Bi1       O3         83(10)   5_655 1_555  25_555
	O3        Bi1       O3         140(40)   5_655 1_555  11_556
	O3        Bi1       O3         40(30)   5_655 1_555   3_655
	O3        Bi1       O3         40(40)   5_655 1_555  29_555
	O3        Bi1       O3         83(10)   5_655 1_555   9_565
	O3        Bi1       O3         140(30)   5_655 1_555   1_455
	O3        Bi1       O3         97(10)   5_655 1_555  26_555
	O3        Bi1       O1         60(8)   5_655 1_555   1_555
	O3        Bi1       O1         120(8)   5_655 1_555   3_555
	O3        Bi1       O1         30(20)   5_655 1_555  29_555
	O3        Bi1       O1         150(20)   5_655 1_555   2_555
	O3        Bi1       O1         80(20)   5_655 1_555  26_555
	O3        Bi1       O1         60(8)   5_655 1_555  25_555
	O3        Bi1       O1         100(20)   5_655 1_555   5_555
	O3        Bi1       O1         120(8)   5_655 1_555   6_555
	O3        Bi1       O2         81(12)   5_655 1_555  50_555
	O3        Bi1       O2         42(15)   5_655 1_555 169_555
	O3        Bi1       O2         61(3)   5_655 1_555 101_555
	O3        Bi1       O2         138(15)   5_655 1_555 150_544
	O3        Bi1       O2         119(3)   5_655 1_555 122_454
	O3        Bi1       O2         99(12)   5_655 1_555  77_445
	O3        Bi1       O2         2(20)   5_655 1_555 170_554
	O3        Bi1       O2         180(20)   5_655 1_555 149_545
	O3        Bi1       O2         100(20)   5_655 1_555  54_545
	O3        Bi1       O2         40(20)   5_655 1_555 102_554
	O3        Bi1       O2         140(20)   5_655 1_555 121_455
	O3        Bi1       O2         81(12)   5_655 1_555  98_554
	O3        Bi1       O2         60(20)   5_655 1_555 173_545
	O3        Bi1       O2         119(3)   5_655 1_555  74_455
	O3        Bi1       O2         61(3)   5_655 1_555  53_545
	O3        Bi1       O2         80(20)   5_655 1_555  73_455
	O3        Bi1       O2         120(20)   5_655 1_555 146_554
	O3        Bi1       O2         99(12)   5_655 1_555 125_455
	O3        Bi1       O2         40(20)   5_655 1_555  51_555
	O3        Bi1       O2         100(20)   5_655 1_555  99_555
	O3        Bi1       O2         140(20)   5_655 1_555  49_445
	O3        Bi1       O2         42(15)   5_655 1_555 145_544
	O3        Bi1       O2         138(15)   5_655 1_555 147_555
	O3        Bi1       O2         80(20)   5_655 1_555  97_454
	O3        Bi1       O3         140(40)   5_655 1_555 157_545
	O3        Bi1       O3         160(20)   5_655 1_555 123_455
	O3        Bi1       O3         20(20)   5_655 1_555 109_555
	O3        Bi1       O3         40(40)   5_655 1_555 171_555
	O3        Bi1       O3         60(60)   5_655 1_555  58_555
	O3        Bi1       O3         120(60)   5_655 1_555  73_455
	O3        Bi1       O3         96(17)   5_655 1_555  53_545
	O3        Bi1       O3         80(20)   5_655 1_555 169_555
	O3        Bi1       O3         100(20)   5_655 1_555 154_554
	O3        Bi1       O3         84(17)   5_655 1_555  50_555
	O3        Bi1       O3         84(17)   5_655 1_555  98_554
	O3        Bi1       O3         96(17)   5_655 1_555 101_555
	O3        Bi1       O3         120(30)   5_655 1_555  99_555
	O3        Bi1       O3         140(40)   5_655 1_555 153_555
	O3        Bi1       O3         20(20)   5_655 1_555  57_555
	O3        Bi1       O3         60(30)   5_655 1_555  51_555
	O3        Bi1       O3         60(60)   5_655 1_555 107_555
	O3        Bi1       O3         40(40)   5_655 1_555 170_554
	O3        Bi1       O3         100(20)   5_655 1_555 155_555
	O3        Bi1       O3         120(30)   5_655 1_555  49_445
	O3        Bi1       O3         60(30)   5_655 1_555  97_454
	O3        Bi1       O3         160(20)   5_655 1_555  74_455
	O3        Bi1       O3         80(20)   5_655 1_555 173_545
	O3        Bi1       O3         120(60)   5_655 1_555 125_455
	O3        Bi1       Dy1        Invalid    5_655 1_555   1_555
	O3        Bi1       Er1        Invalid    5_655 1_555   1_555
	O3        Bi1       O3         61(7)  26_565 1_555   5_655
	O3        Bi1       O3         119(7)  26_565 1_555   2_555
	O3        Bi1       O3         97(10)  26_565 1_555  13_555
	O3        Bi1       O3         119(7)  26_565 1_555  27_555
	O3        Bi1       O3         140(30)  26_565 1_555  10_555
	O3        Bi1       O3         61(7)  26_565 1_555  13_556
	O3        Bi1       O3         83(10)  26_565 1_555  27_556
	O3        Bi1       O3         40(30)  26_565 1_555  25_565
	O3        Bi1       O3         83(10)  26_565 1_555   2_655
	O3        Bi1       O3         97(10)  26_565 1_555   5_555
	O3        Bi1       O3         40(30)  26_565 1_555  10_565
	O3        Bi1       O3         140(30)  26_565 1_555  25_555
	O3        Bi1       O3         97(10)  26_565 1_555  11_556
	O3        Bi1       O3         97(10)  26_565 1_555   3_655
	O3        Bi1       O3         83(10)  26_565 1_555  29_555
	O3        Bi1       O3         60(50)  26_565 1_555   9_565
	O3        Bi1       O3         83(10)  26_565 1_555   1_455
	O3        Bi1       O3         120(50)  26_565 1_555  26_555
	O3        Bi1       O1         30(20)  26_565 1_555   1_555
	O3        Bi1       O1         150(20)  26_565 1_555   3_555
	O3        Bi1       O1         60(8)  26_565 1_555  29_555
	O3        Bi1       O1         120(8)  26_565 1_555   2_555
	O3        Bi1       O1         100(20)  26_565 1_555  26_555
	O3        Bi1       O1         120(8)  26_565 1_555  25_555
	O3        Bi1       O1         80(20)  26_565 1_555   5_555
	O3        Bi1       O1         60(8)  26_565 1_555   6_555
	O3        Bi1       O2         40(20)  26_565 1_555  50_555
	O3        Bi1       O2         40(20)  26_565 1_555 169_555
	O3        Bi1       O2         2(20)  26_565 1_555 101_555
	O3        Bi1       O2         140(20)  26_565 1_555 150_544
	O3        Bi1       O2         180(20)  26_565 1_555 122_454
	O3        Bi1       O2         140(20)  26_565 1_555  77_445
	O3        Bi1       O2         61(3)  26_565 1_555 170_554
	O3        Bi1       O2         119(3)  26_565 1_555 149_545
	O3        Bi1       O2         80(20)  26_565 1_555  54_545
	O3        Bi1       O2         42(15)  26_565 1_555 102_554
	O3        Bi1       O2         138(15)  26_565 1_555 121_455
	O3        Bi1       O2         138(15)  26_565 1_555  98_554
	O3        Bi1       O2         80(20)  26_565 1_555 173_545
	O3        Bi1       O2         61(3)  26_565 1_555  74_455
	O3        Bi1       O2         119(3)  26_565 1_555  53_545
	O3        Bi1       O2         100(20)  26_565 1_555  73_455
	O3        Bi1       O2         100(20)  26_565 1_555 146_554
	O3        Bi1       O2         42(15)  26_565 1_555 125_455
	O3        Bi1       O2         81(12)  26_565 1_555  51_555
	O3        Bi1       O2         120(20)  26_565 1_555  99_555
	O3        Bi1       O2         99(12)  26_565 1_555  49_445
	O3        Bi1       O2         99(12)  26_565 1_555 145_544
	O3        Bi1       O2         81(12)  26_565 1_555 147_555
	O3        Bi1       O2         60(20)  26_565 1_555  97_454
	O3        Bi1       O3         160(20)  26_565 1_555 157_545
	O3        Bi1       O3         140(40)  26_565 1_555 123_455
	O3        Bi1       O3         40(40)  26_565 1_555 109_555
	O3        Bi1       O3         20(20)  26_565 1_555 171_555
	O3        Bi1       O3         60(30)  26_565 1_555  58_555
	O3        Bi1       O3         120(30)  26_565 1_555  73_455
	O3        Bi1       O3         160(20)  26_565 1_555  53_545
	O3        Bi1       O3         60(30)  26_565 1_555 169_555
	O3        Bi1       O3         120(30)  26_565 1_555 154_554
	O3        Bi1       O3         20(20)  26_565 1_555  50_555
	O3        Bi1       O3         140(40)  26_565 1_555  98_554
	O3        Bi1       O3         40(40)  26_565 1_555 101_555
	O3        Bi1       O3         100(20)  26_565 1_555  99_555
	O3        Bi1       O3         84(17)  26_565 1_555 153_555
	O3        Bi1       O3         84(17)  26_565 1_555  57_555
	O3        Bi1       O3         60(60)  26_565 1_555  51_555
	O3        Bi1       O3         100(20)  26_565 1_555 107_555
	O3        Bi1       O3         96(17)  26_565 1_555 170_554
	O3        Bi1       O3         60(60)  26_565 1_555 155_555
	O3        Bi1       O3         120(60)  26_565 1_555  49_445
	O3        Bi1       O3         80(20)  26_565 1_555  97_454
	O3        Bi1       O3         96(17)  26_565 1_555  74_455
	O3        Bi1       O3         120(60)  26_565 1_555 173_545
	O3        Bi1       O3         80(20)  26_565 1_555 125_455
	O3        Bi1       Dy1        Invalid   26_565 1_555   1_555
	O3        Bi1       Er1        Invalid   26_565 1_555   1_555
	O3        Bi1       O3         40(40)  29_556 1_555  26_565
	O3        Bi1       O3         83(10)  29_556 1_555   5_655
	O3        Bi1       O3         97(10)  29_556 1_555   2_555
	O3        Bi1       O3         140(30)  29_556 1_555  13_555
	O3        Bi1       O3         140(30)  29_556 1_555  27_555
	O3        Bi1       O3         97(10)  29_556 1_555  10_555
	O3        Bi1       O3         40(30)  29_556 1_555  13_556
	O3        Bi1       O3         40(30)  29_556 1_555  27_556
	O3        Bi1       O3         83(10)  29_556 1_555  25_565
	O3        Bi1       O3         61(7)  29_556 1_555   2_655
	O3        Bi1       O3         119(7)  29_556 1_555   5_555
	O3        Bi1       O3         61(7)  29_556 1_555  10_565
	O3        Bi1       O3         119(7)  29_556 1_555  25_555
	O3        Bi1       O3         60(50)  29_556 1_555  11_556
	O3        Bi1       O3         97(10)  29_556 1_555   3_655
	O3        Bi1       O3         120(50)  29_556 1_555  29_555
	O3        Bi1       O3         97(10)  29_556 1_555   9_565
	O3        Bi1       O3         83(10)  29_556 1_555   1_455
	O3        Bi1       O3         83(10)  29_556 1_555  26_555
	O3        Bi1       O1         30(20)  29_556 1_555   1_555
	O3        Bi1       O1         150(20)  29_556 1_555   3_555
	O3        Bi1       O1         100(20)  29_556 1_555  29_555
	O3        Bi1       O1         80(20)  29_556 1_555   2_555
	O3        Bi1       O1         60(8)  29_556 1_555  26_555
	O3        Bi1       O1         120(8)  29_556 1_555  25_555
	O3        Bi1       O1         120(8)  29_556 1_555   5_555
	O3        Bi1       O1         60(8)  29_556 1_555   6_555
	O3        Bi1       O2         2(20)  29_556 1_555  50_555
	O3        Bi1       O2         40(20)  29_556 1_555 169_555
	O3        Bi1       O2         40(20)  29_556 1_555 101_555
	O3        Bi1       O2         140(20)  29_556 1_555 150_544
	O3        Bi1       O2         140(20)  29_556 1_555 122_454
	O3        Bi1       O2         180(20)  29_556 1_555  77_445
	O3        Bi1       O2         80(20)  29_556 1_555 170_554
	O3        Bi1       O2         100(20)  29_556 1_555 149_545
	O3        Bi1       O2         42(15)  29_556 1_555  54_545
	O3        Bi1       O2         80(20)  29_556 1_555 102_554
	O3        Bi1       O2         100(20)  29_556 1_555 121_455
	O3        Bi1       O2         119(3)  29_556 1_555  98_554
	O3        Bi1       O2         61(3)  29_556 1_555 173_545
	O3        Bi1       O2         42(15)  29_556 1_555  74_455
	O3        Bi1       O2         138(15)  29_556 1_555  53_545
	O3        Bi1       O2         138(15)  29_556 1_555  73_455
	O3        Bi1       O2         119(3)  29_556 1_555 146_554
	O3        Bi1       O2         61(3)  29_556 1_555 125_455
	O3        Bi1       O2         120(20)  29_556 1_555  51_555
	O3        Bi1       O2         81(12)  29_556 1_555  99_555
	O3        Bi1       O2         60(20)  29_556 1_555  49_445
	O3        Bi1       O2         99(12)  29_556 1_555 145_544
	O3        Bi1       O2         81(12)  29_556 1_555 147_555
	O3        Bi1       O2         99(12)  29_556 1_555  97_454
	O3        Bi1       O3         120(30)  29_556 1_555 157_545
	O3        Bi1       O3         120(30)  29_556 1_555 123_455
	O3        Bi1       O3         60(30)  29_556 1_555 109_555
	O3        Bi1       O3         60(30)  29_556 1_555 171_555
	O3        Bi1       O3         40(40)  29_556 1_555  58_555
	O3        Bi1       O3         140(40)  29_556 1_555  73_455
	O3        Bi1       O3         140(40)  29_556 1_555  53_545
	O3        Bi1       O3         20(20)  29_556 1_555 169_555
	O3        Bi1       O3         160(20)  29_556 1_555 154_554
	O3        Bi1       O3         40(40)  29_556 1_555  50_555
	O3        Bi1       O3         160(20)  29_556 1_555  98_554
	O3        Bi1       O3         20(20)  29_556 1_555 101_555
	O3        Bi1       O3         60(60)  29_556 1_555  99_555
	O3        Bi1       O3         60(60)  29_556 1_555 153_555
	O3        Bi1       O3         100(20)  29_556 1_555  57_555
	O3        Bi1       O3         100(20)  29_556 1_555  51_555
	O3        Bi1       O3         84(17)  29_556 1_555 107_555
	O3        Bi1       O3         120(60)  29_556 1_555 170_554
	O3        Bi1       O3         84(17)  29_556 1_555 155_555
	O3        Bi1       O3         80(20)  29_556 1_555  49_445
	O3        Bi1       O3         120(60)  29_556 1_555  97_454
	O3        Bi1       O3         80(20)  29_556 1_555  74_455
	O3        Bi1       O3         96(17)  29_556 1_555 173_545
	O3        Bi1       O3         96(17)  29_556 1_555 125_455
	O3        Bi1       Dy1        Invalid   29_556 1_555   1_555
	O3        Bi1       Er1        Invalid   29_556 1_555   1_555
	O3        Bi1       O3         180.000   11_555 1_555  29_556
	O3        Bi1       O3         140(40)  11_555 1_555  26_565
	O3        Bi1       O3         97(10)  11_555 1_555   5_655
	O3        Bi1       O3         83(10)  11_555 1_555   2_555
	O3        Bi1       O3         40(30)  11_555 1_555  13_555
	O3        Bi1       O3         40(30)  11_555 1_555  27_555
	O3        Bi1       O3         83(10)  11_555 1_555  10_555
	O3        Bi1       O3         140(30)  11_555 1_555  13_556
	O3        Bi1       O3         140(30)  11_555 1_555  27_556
	O3        Bi1       O3         97(10)  11_555 1_555  25_565
	O3        Bi1       O3         119(7)  11_555 1_555   2_655
	O3        Bi1       O3         61(7)  11_555 1_555   5_555
	O3        Bi1       O3         119(7)  11_555 1_555  10_565
	O3        Bi1       O3         61(7)  11_555 1_555  25_555
	O3        Bi1       O3         120(50)  11_555 1_555  11_556
	O3        Bi1       O3         83(10)  11_555 1_555   3_655
	O3        Bi1       O3         60(50)  11_555 1_555  29_555
	O3        Bi1       O3         83(10)  11_555 1_555   9_565
	O3        Bi1       O3         97(10)  11_555 1_555   1_455
	O3        Bi1       O3         97(10)  11_555 1_555  26_555
	O3        Bi1       O1         150(20)  11_555 1_555   1_555
	O3        Bi1       O1         30(20)  11_555 1_555   3_555
	O3        Bi1       O1         80(20)  11_555 1_555  29_555
	O3        Bi1       O1         100(20)  11_555 1_555   2_555
	O3        Bi1       O1         120(8)  11_555 1_555  26_555
	O3        Bi1       O1         60(8)  11_555 1_555  25_555
	O3        Bi1       O1         60(8)  11_555 1_555   5_555
	O3        Bi1       O1         120(8)  11_555 1_555   6_555
	O3        Bi1       O2         180(20)  11_555 1_555  50_555
	O3        Bi1       O2         140(20)  11_555 1_555 169_555
	O3        Bi1       O2         140(20)  11_555 1_555 101_555
	O3        Bi1       O2         40(20)  11_555 1_555 150_544
	O3        Bi1       O2         40(20)  11_555 1_555 122_454
	O3        Bi1       O2         2(20)  11_555 1_555  77_445
	O3        Bi1       O2         100(20)  11_555 1_555 170_554
	O3        Bi1       O2         80(20)  11_555 1_555 149_545
	O3        Bi1       O2         138(15)  11_555 1_555  54_545
	O3        Bi1       O2         100(20)  11_555 1_555 102_554
	O3        Bi1       O2         80(20)  11_555 1_555 121_455
	O3        Bi1       O2         61(3)  11_555 1_555  98_554
	O3        Bi1       O2         119(3)  11_555 1_555 173_545
	O3        Bi1       O2         138(15)  11_555 1_555  74_455
	O3        Bi1       O2         42(15)  11_555 1_555  53_545
	O3        Bi1       O2         42(15)  11_555 1_555  73_455
	O3        Bi1       O2         61(3)  11_555 1_555 146_554
	O3        Bi1       O2         119(3)  11_555 1_555 125_455
	O3        Bi1       O2         60(20)  11_555 1_555  51_555
	O3        Bi1       O2         99(12)  11_555 1_555  99_555
	O3        Bi1       O2         120(20)  11_555 1_555  49_445
	O3        Bi1       O2         81(12)  11_555 1_555 145_544
	O3        Bi1       O2         99(12)  11_555 1_555 147_555
	O3        Bi1       O2         81(12)  11_555 1_555  97_454
	O3        Bi1       O3         60(30)  11_555 1_555 157_545
	O3        Bi1       O3         60(30)  11_555 1_555 123_455
	O3        Bi1       O3         120(30)  11_555 1_555 109_555
	O3        Bi1       O3         120(30)  11_555 1_555 171_555
	O3        Bi1       O3         140(40)  11_555 1_555  58_555
	O3        Bi1       O3         40(40)  11_555 1_555  73_455
	O3        Bi1       O3         40(40)  11_555 1_555  53_545
	O3        Bi1       O3         160(20)  11_555 1_555 169_555
	O3        Bi1       O3         20(20)  11_555 1_555 154_554
	O3        Bi1       O3         140(40)  11_555 1_555  50_555
	O3        Bi1       O3         20(20)  11_555 1_555  98_554
	O3        Bi1       O3         160(20)  11_555 1_555 101_555
	O3        Bi1       O3         120(60)  11_555 1_555  99_555
	O3        Bi1       O3         120(60)  11_555 1_555 153_555
	O3        Bi1       O3         80(20)  11_555 1_555  57_555
	O3        Bi1       O3         80(20)  11_555 1_555  51_555
	O3        Bi1       O3         96(17)  11_555 1_555 107_555
	O3        Bi1       O3         60(60)  11_555 1_555 170_554
	O3        Bi1       O3         96(17)  11_555 1_555 155_555
	O3        Bi1       O3         100(20)  11_555 1_555  49_445
	O3        Bi1       O3         60(60)  11_555 1_555  97_454
	O3        Bi1       O3         100(20)  11_555 1_555  74_455
	O3        Bi1       O3         84(17)  11_555 1_555 173_545
	O3        Bi1       O3         84(17)  11_555 1_555 125_455
	O3        Bi1       Dy1        Invalid   11_555 1_555   1_555
	O3        Bi1       Er1        Invalid   11_555 1_555   1_555
	O3        Bi1       O3         140(40)   1_555 1_555  11_555
	O3        Bi1       O3         40(40)   1_555 1_555  29_556
	O3        Bi1       O3         40(40)   1_555 1_555  26_565
	O3        Bi1       O3         40(30)   1_555 1_555   5_655
	O3        Bi1       O3         140(30)   1_555 1_555   2_555
	O3        Bi1       O3         119(7)   1_555 1_555  13_555
	O3        Bi1       O3         97(10)   1_555 1_555  27_555
	O3        Bi1       O3         119(7)   1_555 1_555  10_555
	O3        Bi1       O3         83(10)   1_555 1_555  13_556
	O3        Bi1       O3         61(7)   1_555 1_555  27_556
	O3        Bi1       O3         61(7)   1_555 1_555  25_565
	O3        Bi1       O3         40(30)   1_555 1_555   2_655
	O3        Bi1       O3         140(30)   1_555 1_555   5_555
	O3        Bi1       O3         83(10)   1_555 1_555  10_565
	O3        Bi1       O3         97(10)   1_555 1_555  25_555
	O3        Bi1       O3         97(10)   1_555 1_555  11_556
	O3        Bi1       O3         60(50)   1_555 1_555   3_655
	O3        Bi1       O3         83(10)   1_555 1_555  29_555
	O3        Bi1       O3         97(10)   1_555 1_555   9_565
	O3        Bi1       O3         120(50)   1_555 1_555   1_455
	O3        Bi1       O3         83(10)   1_555 1_555  26_555
	O3        Bi1       O1         30(20)   1_555 1_555   1_555
	O3        Bi1       O1         150(20)   1_555 1_555   3_555
	O3        Bi1       O1         60(8)   1_555 1_555  29_555
	O3        Bi1       O1         120(8)   1_555 1_555   2_555
	O3        Bi1       O1         60(8)   1_555 1_555  26_555
	O3        Bi1       O1         80(20)   1_555 1_555  25_555
	O3        Bi1       O1         120(8)   1_555 1_555   5_555
	O3        Bi1       O1         100(20)   1_555 1_555   6_555
	O3        Bi1       O2         40(20)   1_555 1_555  50_555
	O3        Bi1       O2         2(20)   1_555 1_555 169_555
	O3        Bi1       O2         40(20)   1_555 1_555 101_555
	O3        Bi1       O2         180(20)   1_555 1_555 150_544
	O3        Bi1       O2         140(20)   1_555 1_555 122_454
	O3        Bi1       O2         140(20)   1_555 1_555  77_445
	O3        Bi1       O2         42(15)   1_555 1_555 170_554
	O3        Bi1       O2         138(15)   1_555 1_555 149_545
	O3        Bi1       O2         61(3)   1_555 1_555  54_545
	O3        Bi1       O2         61(3)   1_555 1_555 102_554
	O3        Bi1       O2         119(3)   1_555 1_555 121_455
	O3        Bi1       O2         100(20)   1_555 1_555  98_554
	O3        Bi1       O2         42(15)   1_555 1_555 173_545
	O3        Bi1       O2         80(20)   1_555 1_555  74_455
	O3        Bi1       O2         100(20)   1_555 1_555  53_545
	O3        Bi1       O2         119(3)   1_555 1_555  73_455
	O3        Bi1       O2         138(15)   1_555 1_555 146_554
	O3        Bi1       O2         80(20)   1_555 1_555 125_455
	O3        Bi1       O2         81(12)   1_555 1_555  51_555
	O3        Bi1       O2         81(12)   1_555 1_555  99_555
	O3        Bi1       O2         99(12)   1_555 1_555  49_445
	O3        Bi1       O2         60(20)   1_555 1_555 145_544
	O3        Bi1       O2         120(20)   1_555 1_555 147_555
	O3        Bi1       O2         99(12)   1_555 1_555  97_454
	O3        Bi1       O3         140(40)   1_555 1_555 157_545
	O3        Bi1       O3         160(20)   1_555 1_555 123_455
	O3        Bi1       O3         20(20)   1_555 1_555 109_555
	O3        Bi1       O3         40(40)   1_555 1_555 171_555
	O3        Bi1       O3         20(20)   1_555 1_555  58_555
	O3        Bi1       O3         160(20)   1_555 1_555  73_455
	O3        Bi1       O3         120(30)   1_555 1_555  53_545
	O3        Bi1       O3         40(40)   1_555 1_555 169_555
	O3        Bi1       O3         140(40)   1_555 1_555 154_554
	O3        Bi1       O3         60(30)   1_555 1_555  50_555
	O3        Bi1       O3         120(30)   1_555 1_555  98_554
	O3        Bi1       O3         60(30)   1_555 1_555 101_555
	O3        Bi1       O3         84(17)   1_555 1_555  99_555
	O3        Bi1       O3         100(20)   1_555 1_555 153_555
	O3        Bi1       O3         60(60)   1_555 1_555  57_555
	O3        Bi1       O3         84(17)   1_555 1_555  51_555
	O3        Bi1       O3         60(60)   1_555 1_555 107_555
	O3        Bi1       O3         80(20)   1_555 1_555 170_554
	O3        Bi1       O3         100(20)   1_555 1_555 155_555
	O3        Bi1       O3         96(17)   1_555 1_555  49_445
	O3        Bi1       O3         96(17)   1_555 1_555  97_454
	O3        Bi1       O3         120(60)   1_555 1_555  74_455
	O3        Bi1       O3         80(20)   1_555 1_555 173_545
	O3        Bi1       O3         120(60)   1_555 1_555 125_455
	O3        Bi1       Dy1        Invalid    1_555 1_555   1_555
	O3        Bi1       Er1        Invalid    1_555 1_555   1_555
	O3        Bi1       O3         140(40)   9_555 1_555   1_555
	O3        Bi1       O3         40(40)   9_555 1_555  11_555
	O3        Bi1       O3         140(40)   9_555 1_555  29_556
	O3        Bi1       O3         180.000    9_555 1_555  26_565
	O3        Bi1       O3         119(7)   9_555 1_555   5_655
	O3        Bi1       O3         61(7)   9_555 1_555   2_555
	O3        Bi1       O3         83(10)   9_555 1_555  13_555
	O3        Bi1       O3         61(7)   9_555 1_555  27_555
	O3        Bi1       O3         40(30)   9_555 1_555  10_555
	O3        Bi1       O3         119(7)   9_555 1_555  13_556
	O3        Bi1       O3         97(10)   9_555 1_555  27_556
	O3        Bi1       O3         140(30)   9_555 1_555  25_565
	O3        Bi1       O3         97(10)   9_555 1_555   2_655
	O3        Bi1       O3         83(10)   9_555 1_555   5_555
	O3        Bi1       O3         140(30)   9_555 1_555  10_565
	O3        Bi1       O3         40(30)   9_555 1_555  25_555
	O3        Bi1       O3         83(10)   9_555 1_555  11_556
	O3        Bi1       O3         83(10)   9_555 1_555   3_655
	O3        Bi1       O3         97(10)   9_555 1_555  29_555
	O3        Bi1       O3         120(50)   9_555 1_555   9_565
	O3        Bi1       O3         97(10)   9_555 1_555   1_455
	O3        Bi1       O3         60(50)   9_555 1_555  26_555
	O3        Bi1       O1         150(20)   9_555 1_555   1_555
	O3        Bi1       O1         30(20)   9_555 1_555   3_555
	O3        Bi1       O1         120(8)   9_555 1_555  29_555
	O3        Bi1       O1         60(8)   9_555 1_555   2_555
	O3        Bi1       O1         80(20)   9_555 1_555  26_555
	O3        Bi1       O1         60(8)   9_555 1_555  25_555
	O3        Bi1       O1         100(20)   9_555 1_555   5_555
	O3        Bi1       O1         120(8)   9_555 1_555   6_555
	O3        Bi1       O2         140(20)   9_555 1_555  50_555
	O3        Bi1       O2         140(20)   9_555 1_555 169_555
	O3        Bi1       O2         180(20)   9_555 1_555 101_555
	O3        Bi1       O2         40(20)   9_555 1_555 150_544
	O3        Bi1       O2         2(20)   9_555 1_555 122_454
	O3        Bi1       O2         40(20)   9_555 1_555  77_445
	O3        Bi1       O2         119(3)   9_555 1_555 170_554
	O3        Bi1       O2         61(3)   9_555 1_555 149_545
	O3        Bi1       O2         100(20)   9_555 1_555  54_545
	O3        Bi1       O2         138(15)   9_555 1_555 102_554
	O3        Bi1       O2         42(15)   9_555 1_555 121_455
	O3        Bi1       O2         42(15)   9_555 1_555  98_554
	O3        Bi1       O2         100(20)   9_555 1_555 173_545
	O3        Bi1       O2         119(3)   9_555 1_555  74_455
	O3        Bi1       O2         61(3)   9_555 1_555  53_545
	O3        Bi1       O2         80(20)   9_555 1_555  73_455
	O3        Bi1       O2         80(20)   9_555 1_555 146_554
	O3        Bi1       O2         138(15)   9_555 1_555 125_455
	O3        Bi1       O2         99(12)   9_555 1_555  51_555
	O3        Bi1       O2         60(20)   9_555 1_555  99_555
	O3        Bi1       O2         81(12)   9_555 1_555  49_445
	O3        Bi1       O2         81(12)   9_555 1_555 145_544
	O3        Bi1       O2         99(12)   9_555 1_555 147_555
	O3        Bi1       O2         120(20)   9_555 1_555  97_454
	O3        Bi1       O3         20(20)   9_555 1_555 157_545
	O3        Bi1       O3         40(40)   9_555 1_555 123_455
	O3        Bi1       O3         140(40)   9_555 1_555 109_555
	O3        Bi1       O3         160(20)   9_555 1_555 171_555
	O3        Bi1       O3         120(30)   9_555 1_555  58_555
	O3        Bi1       O3         60(30)   9_555 1_555  73_455
	O3        Bi1       O3         20(20)   9_555 1_555  53_545
	O3        Bi1       O3         120(30)   9_555 1_555 169_555
	O3        Bi1       O3         60(30)   9_555 1_555 154_554
	O3        Bi1       O3         160(20)   9_555 1_555  50_555
	O3        Bi1       O3         40(40)   9_555 1_555  98_554
	O3        Bi1       O3         140(40)   9_555 1_555 101_555
	O3        Bi1       O3         80(20)   9_555 1_555  99_555
	O3        Bi1       O3         96(17)   9_555 1_555 153_555
	O3        Bi1       O3         96(17)   9_555 1_555  57_555
	O3        Bi1       O3         120(60)   9_555 1_555  51_555
	O3        Bi1       O3         80(20)   9_555 1_555 107_555
	O3        Bi1       O3         84(17)   9_555 1_555 170_554
	O3        Bi1       O3         120(60)   9_555 1_555 155_555
	O3        Bi1       O3         60(60)   9_555 1_555  49_445
	O3        Bi1       O3         100(20)   9_555 1_555  97_454
	O3        Bi1       O3         84(17)   9_555 1_555  74_455
	O3        Bi1       O3         60(60)   9_555 1_555 173_545
	O3        Bi1       O3         100(20)   9_555 1_555 125_455
	O3        Bi1       Dy1        Invalid    9_555 1_555   1_555
	O3        Bi1       Er1        Invalid    9_555 1_555   1_555
	O3        Bi1       O3         40(40)   3_555 1_555   9_555
	O3        Bi1       O3         180.000000(13)   3_555 1_555   1_555
	O3        Bi1       O3         40(40)   3_555 1_555  11_555
	O3        Bi1       O3         140(40)   3_555 1_555  29_556
	O3        Bi1       O3         140(40)   3_555 1_555  26_565
	O3        Bi1       O3         140(30)   3_555 1_555   5_655
	O3        Bi1       O3         40(30)   3_555 1_555   2_555
	O3        Bi1       O3         61(7)   3_555 1_555  13_555
	O3        Bi1       O3         83(10)   3_555 1_555  27_555
	O3        Bi1       O3         61(7)   3_555 1_555  10_555
	O3        Bi1       O3         97(10)   3_555 1_555  13_556
	O3        Bi1       O3         119(7)   3_555 1_555  27_556
	O3        Bi1       O3         119(7)   3_555 1_555  25_565
	O3        Bi1       O3         140(30)   3_555 1_555   2_655
	O3        Bi1       O3         40(30)   3_555 1_555   5_555
	O3        Bi1       O3         97(10)   3_555 1_555  10_565
	O3        Bi1       O3         83(10)   3_555 1_555  25_555
	O3        Bi1       O3         83(10)   3_555 1_555  11_556
	O3        Bi1       O3         120(50)   3_555 1_555   3_655
	O3        Bi1       O3         97(10)   3_555 1_555  29_555
	O3        Bi1       O3         83(10)   3_555 1_555   9_565
	O3        Bi1       O3         60(50)   3_555 1_555   1_455
	O3        Bi1       O3         97(10)   3_555 1_555  26_555
	O3        Bi1       O1         150(20)   3_555 1_555   1_555
	O3        Bi1       O1         30(20)   3_555 1_555   3_555
	O3        Bi1       O1         120(8)   3_555 1_555  29_555
	O3        Bi1       O1         60(8)   3_555 1_555   2_555
	O3        Bi1       O1         120(8)   3_555 1_555  26_555
	O3        Bi1       O1         100(20)   3_555 1_555  25_555
	O3        Bi1       O1         60(8)   3_555 1_555   5_555
	O3        Bi1       O1         80(20)   3_555 1_555   6_555
	O3        Bi1       O2         140(20)   3_555 1_555  50_555
	O3        Bi1       O2         180(20)   3_555 1_555 169_555
	O3        Bi1       O2         140(20)   3_555 1_555 101_555
	O3        Bi1       O2         2(20)   3_555 1_555 150_544
	O3        Bi1       O2         40(20)   3_555 1_555 122_454
	O3        Bi1       O2         40(20)   3_555 1_555  77_445
	O3        Bi1       O2         138(15)   3_555 1_555 170_554
	O3        Bi1       O2         42(15)   3_555 1_555 149_545
	O3        Bi1       O2         119(3)   3_555 1_555  54_545
	O3        Bi1       O2         119(3)   3_555 1_555 102_554
	O3        Bi1       O2         61(3)   3_555 1_555 121_455
	O3        Bi1       O2         80(20)   3_555 1_555  98_554
	O3        Bi1       O2         138(15)   3_555 1_555 173_545
	O3        Bi1       O2         100(20)   3_555 1_555  74_455
	O3        Bi1       O2         80(20)   3_555 1_555  53_545
	O3        Bi1       O2         61(3)   3_555 1_555  73_455
	O3        Bi1       O2         42(15)   3_555 1_555 146_554
	O3        Bi1       O2         100(20)   3_555 1_555 125_455
	O3        Bi1       O2         99(12)   3_555 1_555  51_555
	O3        Bi1       O2         99(12)   3_555 1_555  99_555
	O3        Bi1       O2         81(12)   3_555 1_555  49_445
	O3        Bi1       O2         120(20)   3_555 1_555 145_544
	O3        Bi1       O2         60(20)   3_555 1_555 147_555
	O3        Bi1       O2         81(12)   3_555 1_555  97_454
	O3        Bi1       O3         40(40)   3_555 1_555 157_545
	O3        Bi1       O3         20(20)   3_555 1_555 123_455
	O3        Bi1       O3         160(20)   3_555 1_555 109_555
	O3        Bi1       O3         140(40)   3_555 1_555 171_555
	O3        Bi1       O3         160(20)   3_555 1_555  58_555
	O3        Bi1       O3         20(20)   3_555 1_555  73_455
	O3        Bi1       O3         60(30)   3_555 1_555  53_545
	O3        Bi1       O3         140(40)   3_555 1_555 169_555
	O3        Bi1       O3         40(40)   3_555 1_555 154_554
	O3        Bi1       O3         120(30)   3_555 1_555  50_555
	O3        Bi1       O3         60(30)   3_555 1_555  98_554
	O3        Bi1       O3         120(30)   3_555 1_555 101_555
	O3        Bi1       O3         96(17)   3_555 1_555  99_555
	O3        Bi1       O3         80(20)   3_555 1_555 153_555
	O3        Bi1       O3         120(60)   3_555 1_555  57_555
	O3        Bi1       O3         96(17)   3_555 1_555  51_555
	O3        Bi1       O3         120(60)   3_555 1_555 107_555
	O3        Bi1       O3         100(20)   3_555 1_555 170_554
	O3        Bi1       O3         80(20)   3_555 1_555 155_555
	O3        Bi1       O3         84(17)   3_555 1_555  49_445
	O3        Bi1       O3         84(17)   3_555 1_555  97_454
	O3        Bi1       O3         60(60)   3_555 1_555  74_455
	O3        Bi1       O3         100(20)   3_555 1_555 173_545
	O3        Bi1       O3         60(60)   3_555 1_555 125_455
	O3        Bi1       Dy1        Invalid    3_555 1_555   1_555
	O3        Bi1       Er1        Invalid    3_555 1_555   1_555
	Bi1       Dy1       Er1        Invalid    1_555 1_555   1_555
	O3        Dy1       Bi1        Invalid  125_455 1_555   1_555
	O3        Dy1       Er1        Invalid  125_455 1_555   1_555
	O3        Dy1       O3         160(90) 173_545 1_555 125_455
	O3        Dy1       Bi1        Invalid  173_545 1_555   1_555
	O3        Dy1       Er1        Invalid  173_545 1_555   1_555
	O3        Dy1       O3         117(17)  74_455 1_555 173_545
	O3        Dy1       O3         50(50)  74_455 1_555 125_455
	O3        Dy1       Bi1        Invalid   74_455 1_555   1_555
	O3        Dy1       Er1        Invalid   74_455 1_555   1_555
	O3        Dy1       O3         117(17)  97_454 1_555  74_455
	O3        Dy1       O3         117(17)  97_454 1_555 173_545
	O3        Dy1       O3         70(40)  97_454 1_555 125_455
	O3        Dy1       Bi1        Invalid   97_454 1_555   1_555
	O3        Dy1       Er1        Invalid   97_454 1_555   1_555
	O3        Dy1       O3         160(90)  49_445 1_555  97_454
	O3        Dy1       O3         70(40)  49_445 1_555  74_455
	O3        Dy1       O3         50(50)  49_445 1_555 173_545
	O3        Dy1       O3         117(17)  49_445 1_555 125_455
	O3        Dy1       Bi1        Invalid   49_445 1_555   1_555
	O3        Dy1       Er1        Invalid   49_445 1_555   1_555
	O3        Dy1       O3         140(50) 155_555 1_555  49_445
	O3        Dy1       O3         63(17) 155_555 1_555  97_454
	O3        Dy1       O3         63(17) 155_555 1_555  74_455
	O3        Dy1       O3         179.999999(9) 155_555 1_555 173_545
	O3        Dy1       O3         30(90) 155_555 1_555 125_455
	O3        Dy1       Bi1        Invalid  155_555 1_555   1_555
	O3        Dy1       Er1        Invalid  155_555 1_555   1_555
	O3        Dy1       O3         110(40) 170_554 1_555 155_555
	O3        Dy1       O3         117(17) 170_554 1_555  49_445
	O3        Dy1       O3         50(50) 170_554 1_555  97_454
	O3        Dy1       O3         160(90) 170_554 1_555  74_455
	O3        Dy1       O3         70(40) 170_554 1_555 173_545
	O3        Dy1       O3         117(17) 170_554 1_555 125_455
	O3        Dy1       Bi1        Invalid  170_554 1_555   1_555
	O3        Dy1       Er1        Invalid  170_554 1_555   1_555
	O3        Dy1       O3         63(17) 107_555 1_555 170_554
	O3        Dy1       O3         160(90) 107_555 1_555 155_555
	O3        Dy1       O3         63(17) 107_555 1_555  49_445
	O3        Dy1       O3         110(40) 107_555 1_555  97_454
	O3        Dy1       O3         140(50) 107_555 1_555  74_455
	O3        Dy1       O3         30(90) 107_555 1_555 173_545
	O3        Dy1       O3         180.000  107_555 1_555 125_455
	O3        Dy1       Bi1        Invalid  107_555 1_555   1_555
	O3        Dy1       Er1        Invalid  107_555 1_555   1_555
	O3        Dy1       O3         117(17)  51_555 1_555 107_555
	O3        Dy1       O3         63(17)  51_555 1_555 170_554
	O3        Dy1       O3         50(50)  51_555 1_555 155_555
	O3        Dy1       O3         180.000   51_555 1_555  49_445
	O3        Dy1       O3         30(90)  51_555 1_555  97_454
	O3        Dy1       O3         110(40)  51_555 1_555  74_455
	O3        Dy1       O3         140(50)  51_555 1_555 173_545
	O3        Dy1       O3         63(17)  51_555 1_555 125_455
	O3        Dy1       Bi1        Invalid   51_555 1_555   1_555
	O3        Dy1       Er1        Invalid   51_555 1_555   1_555
	O3        Dy1       O3         70(40)  57_555 1_555  51_555
	O3        Dy1       O3         50(50)  57_555 1_555 107_555
	O3        Dy1       O3         30(90)  57_555 1_555 170_554
	O3        Dy1       O3         117(17)  57_555 1_555 155_555
	O3        Dy1       O3         110(40)  57_555 1_555  49_445
	O3        Dy1       O3         63(17)  57_555 1_555  97_454
	O3        Dy1       O3         180.000   57_555 1_555  74_455
	O3        Dy1       O3         63(17)  57_555 1_555 173_545
	O3        Dy1       O3         140(50)  57_555 1_555 125_455
	O3        Dy1       Bi1        Invalid   57_555 1_555   1_555
	O3        Dy1       Er1        Invalid   57_555 1_555   1_555
	O3        Dy1       O3         160(90) 153_555 1_555  57_555
	O3        Dy1       O3         117(17) 153_555 1_555  51_555
	O3        Dy1       O3         117(17) 153_555 1_555 107_555
	O3        Dy1       O3         180.000000(9) 153_555 1_555 170_554
	O3        Dy1       O3         70(40) 153_555 1_555 155_555
	O3        Dy1       O3         63(17) 153_555 1_555  49_445
	O3        Dy1       O3         140(50) 153_555 1_555  97_454
	O3        Dy1       O3         30(90) 153_555 1_555  74_455
	O3        Dy1       O3         110(40) 153_555 1_555 173_545
	O3        Dy1       O3         63(17) 153_555 1_555 125_455
	O3        Dy1       Bi1        Invalid  153_555 1_555   1_555
	O3        Dy1       Er1        Invalid  153_555 1_555   1_555
	O3        Dy1       O3         50(50)  99_555 1_555 153_555
	O3        Dy1       O3         117(17)  99_555 1_555  57_555
	O3        Dy1       O3         160(90)  99_555 1_555  51_555
	O3        Dy1       O3         70(40)  99_555 1_555 107_555
	O3        Dy1       O3         140(50)  99_555 1_555 170_554
	O3        Dy1       O3         117(17)  99_555 1_555 155_555
	O3        Dy1       O3         30(90)  99_555 1_555  49_445
	O3        Dy1       O3         180.000000(9)  99_555 1_555  97_454
	O3        Dy1       O3         63(17)  99_555 1_555  74_455
	O3        Dy1       O3         63(17)  99_555 1_555 173_545
	O3        Dy1       O3         110(40)  99_555 1_555 125_455
	O3        Dy1       Bi1        Invalid   99_555 1_555   1_555
	O3        Dy1       Er1        Invalid   99_555 1_555   1_555
	O3        Dy1       O3         70(90) 101_555 1_555  99_555
	O3        Dy1       O3         50(50) 101_555 1_555 153_555
	O3        Dy1       O3         117(17) 101_555 1_555  57_555
	O3        Dy1       O3         90.000   101_555 1_555  51_555
	O3        Dy1       O3         110(40) 101_555 1_555 107_555
	O3        Dy1       O3         140(50) 101_555 1_555 170_554
	O3        Dy1       O3         63(17) 101_555 1_555 155_555
	O3        Dy1       O3         90.000   101_555 1_555  49_445
	O3        Dy1       O3         120(90) 101_555 1_555  97_454
	O3        Dy1       O3         63(17) 101_555 1_555  74_455
	O3        Dy1       O3         117(17) 101_555 1_555 173_545
	O3        Dy1       O3         70(40) 101_555 1_555 125_455
	O3        Dy1       Bi1        Invalid  101_555 1_555   1_555
	O3        Dy1       Er1        Invalid  101_555 1_555   1_555
	O3        Dy1       O3         180.000   98_554 1_555 101_555
	O3        Dy1       O3         120(90)  98_554 1_555  99_555
	O3        Dy1       O3         140(50)  98_554 1_555 153_555
	O3        Dy1       O3         63(17)  98_554 1_555  57_555
	O3        Dy1       O3         90.000    98_554 1_555  51_555
	O3        Dy1       O3         70(40)  98_554 1_555 107_555
	O3        Dy1       O3         50(50)  98_554 1_555 170_554
	O3        Dy1       O3         117(17)  98_554 1_555 155_555
	O3        Dy1       O3         90.000    98_554 1_555  49_445
	O3        Dy1       O3         70(90)  98_554 1_555  97_454
	O3        Dy1       O3         117(17)  98_554 1_555  74_455
	O3        Dy1       O3         63(17)  98_554 1_555 173_545
	O3        Dy1       O3         110(40)  98_554 1_555 125_455
	O3        Dy1       Bi1        Invalid   98_554 1_555   1_555
	O3        Dy1       Er1        Invalid   98_554 1_555   1_555
	O3        Dy1       O3         160(90)  50_555 1_555  98_554
	O3        Dy1       O3         30(90)  50_555 1_555 101_555
	O3        Dy1       O3         90.000    50_555 1_555  99_555
	O3        Dy1       O3         63(17)  50_555 1_555 153_555
	O3        Dy1       O3         110(40)  50_555 1_555  57_555
	O3        Dy1       O3         70(90)  50_555 1_555  51_555
	O3        Dy1       O3         117(17)  50_555 1_555 107_555
	O3        Dy1       O3         117(17)  50_555 1_555 170_554
	O3        Dy1       O3         50(50)  50_555 1_555 155_555
	O3        Dy1       O3         120(90)  50_555 1_555  49_445
	O3        Dy1       O3         90.000    50_555 1_555  97_454
	O3        Dy1       O3         70(40)  50_555 1_555  74_455
	O3        Dy1       O3         140(50)  50_555 1_555 173_545
	O3        Dy1       O3         63(17)  50_555 1_555 125_455
	O3        Dy1       Bi1        Invalid   50_555 1_555   1_555
	O3        Dy1       Er1        Invalid   50_555 1_555   1_555
	O3        Dy1       O3         117(17) 154_554 1_555  50_555
	O3        Dy1       O3         50(50) 154_554 1_555  98_554
	O3        Dy1       O3         140(50) 154_554 1_555 101_555
	O3        Dy1       O3         140(50) 154_554 1_555  99_555
	O3        Dy1       O3         120(90) 154_554 1_555 153_555
	O3        Dy1       O3         90.000   154_554 1_555  57_555
	O3        Dy1       O3         63(17) 154_554 1_555  51_555
	O3        Dy1       O3         117(17) 154_554 1_555 107_555
	O3        Dy1       O3         70(90) 154_554 1_555 170_554
	O3        Dy1       O3         70(40) 154_554 1_555 155_555
	O3        Dy1       O3         117(17) 154_554 1_555  49_445
	O3        Dy1       O3         50(50) 154_554 1_555  97_454
	O3        Dy1       O3         90.000   154_554 1_555  74_455
	O3        Dy1       O3         110(40) 154_554 1_555 173_545
	O3        Dy1       O3         63(17) 154_554 1_555 125_455
	O3        Dy1       Bi1        Invalid  154_554 1_555   1_555
	O3        Dy1       Er1        Invalid  154_554 1_555   1_555
	O3        Dy1       O3         180.000000(9) 169_555 1_555 154_554
	O3        Dy1       O3         63(17) 169_555 1_555  50_555
	O3        Dy1       O3         140(50) 169_555 1_555  98_554
	O3        Dy1       O3         50(50) 169_555 1_555 101_555
	O3        Dy1       O3         50(50) 169_555 1_555  99_555
	O3        Dy1       O3         70(90) 169_555 1_555 153_555
	O3        Dy1       O3         90.000   169_555 1_555  57_555
	O3        Dy1       O3         117(17) 169_555 1_555  51_555
	O3        Dy1       O3         63(17) 169_555 1_555 107_555
	O3        Dy1       O3         120(90) 169_555 1_555 170_554
	O3        Dy1       O3         110(40) 169_555 1_555 155_555
	O3        Dy1       O3         63(17) 169_555 1_555  49_445
	O3        Dy1       O3         140(50) 169_555 1_555  97_454
	O3        Dy1       O3         90.000   169_555 1_555  74_455
	O3        Dy1       O3         70(40) 169_555 1_555 173_545
	O3        Dy1       O3         117(17) 169_555 1_555 125_455
	O3        Dy1       Bi1        Invalid  169_555 1_555   1_555
	O3        Dy1       Er1        Invalid  169_555 1_555   1_555
	O3        Dy1       O3         117(17)  53_545 1_555 169_555
	O3        Dy1       O3         63(17)  53_545 1_555 154_554
	O3        Dy1       O3         180.000   53_545 1_555  50_555
	O3        Dy1       O3         30(90)  53_545 1_555  98_554
	O3        Dy1       O3         160(90)  53_545 1_555 101_555
	O3        Dy1       O3         90.000    53_545 1_555  99_555
	O3        Dy1       O3         117(17)  53_545 1_555 153_555
	O3        Dy1       O3         70(40)  53_545 1_555  57_555
	O3        Dy1       O3         120(90)  53_545 1_555  51_555
	O3        Dy1       O3         63(17)  53_545 1_555 107_555
	O3        Dy1       O3         63(17)  53_545 1_555 170_554
	O3        Dy1       O3         140(50)  53_545 1_555 155_555
	O3        Dy1       O3         70(90)  53_545 1_555  49_445
	O3        Dy1       O3         90.000    53_545 1_555  97_454
	O3        Dy1       O3         110(40)  53_545 1_555  74_455
	O3        Dy1       O3         50(50)  53_545 1_555 173_545
	O3        Dy1       O3         117(17)  53_545 1_555 125_455
	O3        Dy1       Bi1        Invalid   53_545 1_555   1_555
	O3        Dy1       Er1        Invalid   53_545 1_555   1_555
	O3        Dy1       O3         70(40)  73_455 1_555  53_545
	O3        Dy1       O3         160(90)  73_455 1_555 169_555
	O3        Dy1       O3         30(90)  73_455 1_555 154_554
	O3        Dy1       O3         110(40)  73_455 1_555  50_555
	O3        Dy1       O3         63(17)  73_455 1_555  98_554
	O3        Dy1       O3         117(17)  73_455 1_555 101_555
	O3        Dy1       O3         117(17)  73_455 1_555  99_555
	O3        Dy1       O3         90.000    73_455 1_555 153_555
	O3        Dy1       O3         120(90)  73_455 1_555  57_555
	O3        Dy1       O3         70(40)  73_455 1_555  51_555
	O3        Dy1       O3         140(50)  73_455 1_555 107_555
	O3        Dy1       O3         90.000    73_455 1_555 170_554
	O3        Dy1       O3         63(17)  73_455 1_555 155_555
	O3        Dy1       O3         110(40)  73_455 1_555  49_445
	O3        Dy1       O3         63(17)  73_455 1_555  97_454
	O3        Dy1       O3         70(90)  73_455 1_555  74_455
	O3        Dy1       O3         117(17)  73_455 1_555 173_545
	O3        Dy1       O3         50(50)  73_455 1_555 125_455
	O3        Dy1       Bi1        Invalid   73_455 1_555   1_555
	O3        Dy1       Er1        Invalid   73_455 1_555   1_555
	O3        Dy1       O3         179.999999(9)  58_555 1_555  73_455
	O3        Dy1       O3         110(40)  58_555 1_555  53_545
	O3        Dy1       O3         30(90)  58_555 1_555 169_555
	O3        Dy1       O3         160(90)  58_555 1_555 154_554
	O3        Dy1       O3         70(40)  58_555 1_555  50_555
	O3        Dy1       O3         117(17)  58_555 1_555  98_554
	O3        Dy1       O3         63(17)  58_555 1_555 101_555
	O3        Dy1       O3         63(17)  58_555 1_555  99_555
	O3        Dy1       O3         90.000    58_555 1_555 153_555
	O3        Dy1       O3         70(90)  58_555 1_555  57_555
	O3        Dy1       O3         110(40)  58_555 1_555  51_555
	O3        Dy1       O3         50(50)  58_555 1_555 107_555
	O3        Dy1       O3         90.000    58_555 1_555 170_554
	O3        Dy1       O3         117(17)  58_555 1_555 155_555
	O3        Dy1       O3         70(40)  58_555 1_555  49_445
	O3        Dy1       O3         117(17)  58_555 1_555  97_454
	O3        Dy1       O3         120(90)  58_555 1_555  74_455
	O3        Dy1       O3         63(17)  58_555 1_555 173_545
	O3        Dy1       O3         140(50)  58_555 1_555 125_455
	O3        Dy1       Bi1        Invalid   58_555 1_555   1_555
	O3        Dy1       Er1        Invalid   58_555 1_555   1_555
	O3        Dy1       O3         63(17) 171_555 1_555  58_555
	O3        Dy1       O3         117(17) 171_555 1_555  73_455
	O3        Dy1       O3         140(50) 171_555 1_555  53_545
	O3        Dy1       O3         70(40) 171_555 1_555 169_555
	O3        Dy1       O3         110(40) 171_555 1_555 154_554
	O3        Dy1       O3         50(50) 171_555 1_555  50_555
	O3        Dy1       O3         117(17) 171_555 1_555  98_554
	O3        Dy1       O3         63(17) 171_555 1_555 101_555
	O3        Dy1       O3         117(17) 171_555 1_555  99_555
	O3        Dy1       O3         110(40) 171_555 1_555 153_555
	O3        Dy1       O3         63(17) 171_555 1_555  57_555
	O3        Dy1       O3         50(50) 171_555 1_555  51_555
	O3        Dy1       O3         90.000   171_555 1_555 107_555
	O3        Dy1       O3         70(40) 171_555 1_555 170_554
	O3        Dy1       O3         70(90) 171_555 1_555 155_555
	O3        Dy1       O3         140(50) 171_555 1_555  49_445
	O3        Dy1       O3         63(17) 171_555 1_555  97_454
	O3        Dy1       O3         117(17) 171_555 1_555  74_455
	O3        Dy1       O3         120(90) 171_555 1_555 173_545
	O3        Dy1       O3         90.000   171_555 1_555 125_455
	O3        Dy1       Bi1        Invalid  171_555 1_555   1_555
	O3        Dy1       Er1        Invalid  171_555 1_555   1_555
	O3        Dy1       O3         30(90) 109_555 1_555 171_555
	O3        Dy1       O3         50(50) 109_555 1_555  58_555
	O3        Dy1       O3         140(50) 109_555 1_555  73_455
	O3        Dy1       O3         117(17) 109_555 1_555  53_545
	O3        Dy1       O3         63(17) 109_555 1_555 169_555
	O3        Dy1       O3         117(17) 109_555 1_555 154_554
	O3        Dy1       O3         63(17) 109_555 1_555  50_555
	O3        Dy1       O3         110(40) 109_555 1_555  98_554
	O3        Dy1       O3         70(40) 109_555 1_555 101_555
	O3        Dy1       O3         110(40) 109_555 1_555  99_555
	O3        Dy1       O3         117(17) 109_555 1_555 153_555
	O3        Dy1       O3         50(50) 109_555 1_555  57_555
	O3        Dy1       O3         63(17) 109_555 1_555  51_555
	O3        Dy1       O3         70(90) 109_555 1_555 107_555
	O3        Dy1       O3         63(17) 109_555 1_555 170_554
	O3        Dy1       O3         90.000   109_555 1_555 155_555
	O3        Dy1       O3         117(17) 109_555 1_555  49_445
	O3        Dy1       O3         70(40) 109_555 1_555  97_454
	O3        Dy1       O3         140(50) 109_555 1_555  74_455
	O3        Dy1       O3         90.000   109_555 1_555 173_545
	O3        Dy1       O3         120(90) 109_555 1_555 125_455
	O3        Dy1       Bi1        Invalid  109_555 1_555   1_555
	O3        Dy1       Er1        Invalid  109_555 1_555   1_555
	O3        Dy1       O3         180.000  123_455 1_555 109_555
	O3        Dy1       O3         160(90) 123_455 1_555 171_555
	O3        Dy1       O3         140(50) 123_455 1_555  58_555
	O3        Dy1       O3         50(50) 123_455 1_555  73_455
	O3        Dy1       O3         63(17) 123_455 1_555  53_545
	O3        Dy1       O3         117(17) 123_455 1_555 169_555
	O3        Dy1       O3         63(17) 123_455 1_555 154_554
	O3        Dy1       O3         117(17) 123_455 1_555  50_555
	O3        Dy1       O3         70(40) 123_455 1_555  98_554
	O3        Dy1       O3         110(40) 123_455 1_555 101_555
	O3        Dy1       O3         70(40) 123_455 1_555  99_555
	O3        Dy1       O3         63(17) 123_455 1_555 153_555
	O3        Dy1       O3         140(50) 123_455 1_555  57_555
	O3        Dy1       O3         117(17) 123_455 1_555  51_555
	O3        Dy1       O3         120(90) 123_455 1_555 107_555
	O3        Dy1       O3         117(17) 123_455 1_555 170_554
	O3        Dy1       O3         90.000   123_455 1_555 155_555
	O3        Dy1       O3         63(17) 123_455 1_555  49_445
	O3        Dy1       O3         110(40) 123_455 1_555  97_454
	O3        Dy1       O3         50(50) 123_455 1_555  74_455
	O3        Dy1       O3         90.000   123_455 1_555 173_545
	O3        Dy1       O3         70(90) 123_455 1_555 125_455
	O3        Dy1       Bi1        Invalid  123_455 1_555   1_555
	O3        Dy1       Er1        Invalid  123_455 1_555   1_555
	O3        Dy1       O3         30(90) 157_545 1_555 123_455
	O3        Dy1       O3         160(90) 157_545 1_555 109_555
	O3        Dy1       O3         180.000000(9) 157_545 1_555 171_555
	O3        Dy1       O3         117(17) 157_545 1_555  58_555
	O3        Dy1       O3         63(17) 157_545 1_555  73_455
	O3        Dy1       O3         50(50) 157_545 1_555  53_545
	O3        Dy1       O3         110(40) 157_545 1_555 169_555
	O3        Dy1       O3         70(40) 157_545 1_555 154_554
	O3        Dy1       O3         140(50) 157_545 1_555  50_555
	O3        Dy1       O3         63(17) 157_545 1_555  98_554
	O3        Dy1       O3         117(17) 157_545 1_555 101_555
	O3        Dy1       O3         63(17) 157_545 1_555  99_555
	O3        Dy1       O3         70(40) 157_545 1_555 153_555
	O3        Dy1       O3         117(17) 157_545 1_555  57_555
	O3        Dy1       O3         140(50) 157_545 1_555  51_555
	O3        Dy1       O3         90.000   157_545 1_555 107_555
	O3        Dy1       O3         110(40) 157_545 1_555 170_554
	O3        Dy1       O3         120(90) 157_545 1_555 155_555
	O3        Dy1       O3         50(50) 157_545 1_555  49_445
	O3        Dy1       O3         117(17) 157_545 1_555  97_454
	O3        Dy1       O3         63(17) 157_545 1_555  74_455
	O3        Dy1       O3         70(90) 157_545 1_555 173_545
	O3        Dy1       O3         90.000   157_545 1_555 125_455
	O3        Dy1       Bi1        Invalid  157_545 1_555   1_555
	O3        Dy1       Er1        Invalid  157_545 1_555   1_555
	O2        Dy1       O3         120(40)  97_454 1_555 157_545
	O2        Dy1       O3         100(40)  97_454 1_555 123_455
	O2        Dy1       O3         80(40)  97_454 1_555 109_555
	O2        Dy1       O3         60(40)  97_454 1_555 171_555
	O2        Dy1       O3         120(5)  97_454 1_555  58_555
	O2        Dy1       O3         60(5)  97_454 1_555  73_455
	O2        Dy1       O3         120(40)  97_454 1_555  53_545
	O2        Dy1       O3         120(5)  97_454 1_555 169_555
	O2        Dy1       O3         60(5)  97_454 1_555 154_554
	O2        Dy1       O3         60(40)  97_454 1_555  50_555
	O2        Dy1       O3         100(40)  97_454 1_555  98_554
	O2        Dy1       O3         80(40)  97_454 1_555 101_555
	O2        Dy1       O3         140(30)  97_454 1_555  99_555
	O2        Dy1       O3         100(20)  97_454 1_555 153_555
	O2        Dy1       O3         100(20)  97_454 1_555  57_555
	O2        Dy1       O3         23(19)  97_454 1_555  51_555
	O2        Dy1       O3         140(30)  97_454 1_555 107_555
	O2        Dy1       O3         80(20)  97_454 1_555 170_554
	O2        Dy1       O3         23(19)  97_454 1_555 155_555
	O2        Dy1       O3         157(19)  97_454 1_555  49_445
	O2        Dy1       O3         40(30)  97_454 1_555  97_454
	O2        Dy1       O3         80(20)  97_454 1_555  74_455
	O2        Dy1       O3         157(19)  97_454 1_555 173_545
	O2        Dy1       O3         40(30)  97_454 1_555 125_455
	O2        Dy1       Bi1        Invalid   97_454 1_555   1_555
	O2        Dy1       Er1        Invalid   97_454 1_555   1_555
	O2        Dy1       O2         60.5(2) 147_555 1_555  97_454
	O2        Dy1       O3         80(40) 147_555 1_555 157_545
	O2        Dy1       O3         60(40) 147_555 1_555 123_455
	O2        Dy1       O3         120(40) 147_555 1_555 109_555
	O2        Dy1       O3         100(40) 147_555 1_555 171_555
	O2        Dy1       O3         120(40) 147_555 1_555  58_555
	O2        Dy1       O3         60(40) 147_555 1_555  73_455
	O2        Dy1       O3         120(5) 147_555 1_555  53_545
	O2        Dy1       O3         100(40) 147_555 1_555 169_555
	O2        Dy1       O3         80(40) 147_555 1_555 154_554
	O2        Dy1       O3         60(5) 147_555 1_555  50_555
	O2        Dy1       O3         120(5) 147_555 1_555  98_554
	O2        Dy1       O3         60(5) 147_555 1_555 101_555
	O2        Dy1       O3         80(20) 147_555 1_555  99_555
	O2        Dy1       O3         40(30) 147_555 1_555 153_555
	O2        Dy1       O3         157(19) 147_555 1_555  57_555
	O2        Dy1       O3         80(20) 147_555 1_555  51_555
	O2        Dy1       O3         157(19) 147_555 1_555 107_555
	O2        Dy1       O3         140(30) 147_555 1_555 170_554
	O2        Dy1       O3         40(30) 147_555 1_555 155_555
	O2        Dy1       O3         100(20) 147_555 1_555  49_445
	O2        Dy1       O3         100(20) 147_555 1_555  97_454
	O2        Dy1       O3         23(19) 147_555 1_555  74_455
	O2        Dy1       O3         140(30) 147_555 1_555 173_545
	O2        Dy1       O3         23(19) 147_555 1_555 125_455
	O2        Dy1       Bi1        Invalid  147_555 1_555   1_555
	O2        Dy1       Er1        Invalid  147_555 1_555   1_555
	O2        Dy1       O2         180.000  145_544 1_555 147_555
	O2        Dy1       O2         119.5(2) 145_544 1_555  97_454
	O2        Dy1       O3         100(40) 145_544 1_555 157_545
	O2        Dy1       O3         120(40) 145_544 1_555 123_455
	O2        Dy1       O3         60(40) 145_544 1_555 109_555
	O2        Dy1       O3         80(40) 145_544 1_555 171_555
	O2        Dy1       O3         60(40) 145_544 1_555  58_555
	O2        Dy1       O3         120(40) 145_544 1_555  73_455
	O2        Dy1       O3         60(5) 145_544 1_555  53_545
	O2        Dy1       O3         80(40) 145_544 1_555 169_555
	O2        Dy1       O3         100(40) 145_544 1_555 154_554
	O2        Dy1       O3         120(5) 145_544 1_555  50_555
	O2        Dy1       O3         60(5) 145_544 1_555  98_554
	O2        Dy1       O3         120(5) 145_544 1_555 101_555
	O2        Dy1       O3         100(20) 145_544 1_555  99_555
	O2        Dy1       O3         140(30) 145_544 1_555 153_555
	O2        Dy1       O3         23(19) 145_544 1_555  57_555
	O2        Dy1       O3         100(20) 145_544 1_555  51_555
	O2        Dy1       O3         23(19) 145_544 1_555 107_555
	O2        Dy1       O3         40(30) 145_544 1_555 170_554
	O2        Dy1       O3         140(30) 145_544 1_555 155_555
	O2        Dy1       O3         80(20) 145_544 1_555  49_445
	O2        Dy1       O3         80(20) 145_544 1_555  97_454
	O2        Dy1       O3         157(19) 145_544 1_555  74_455
	O2        Dy1       O3         40(30) 145_544 1_555 173_545
	O2        Dy1       O3         157(19) 145_544 1_555 125_455
	O2        Dy1       Bi1        Invalid  145_544 1_555   1_555
	O2        Dy1       Er1        Invalid  145_544 1_555   1_555
	O2        Dy1       O2         119.5(2)  49_445 1_555 145_544
	O2        Dy1       O2         60.5(2)  49_445 1_555 147_555
	O2        Dy1       O2         119.5(2)  49_445 1_555  97_454
	O2        Dy1       O3         60(5)  49_445 1_555 157_545
	O2        Dy1       O3         60(5)  49_445 1_555 123_455
	O2        Dy1       O3         120(5)  49_445 1_555 109_555
	O2        Dy1       O3         120(5)  49_445 1_555 171_555
	O2        Dy1       O3         80(40)  49_445 1_555  58_555
	O2        Dy1       O3         100(40)  49_445 1_555  73_455
	O2        Dy1       O3         100(40)  49_445 1_555  53_545
	O2        Dy1       O3         60(40)  49_445 1_555 169_555
	O2        Dy1       O3         120(40)  49_445 1_555 154_554
	O2        Dy1       O3         80(40)  49_445 1_555  50_555
	O2        Dy1       O3         120(40)  49_445 1_555  98_554
	O2        Dy1       O3         60(40)  49_445 1_555 101_555
	O2        Dy1       O3         23(19)  49_445 1_555  99_555
	O2        Dy1       O3         23(19)  49_445 1_555 153_555
	O2        Dy1       O3         140(30)  49_445 1_555  57_555
	O2        Dy1       O3         140(30)  49_445 1_555  51_555
	O2        Dy1       O3         100(20)  49_445 1_555 107_555
	O2        Dy1       O3         157(19)  49_445 1_555 170_554
	O2        Dy1       O3         100(20)  49_445 1_555 155_555
	O2        Dy1       O3         40(30)  49_445 1_555  49_445
	O2        Dy1       O3         157(19)  49_445 1_555  97_454
	O2        Dy1       O3         40(30)  49_445 1_555  74_455
	O2        Dy1       O3         80(20)  49_445 1_555 173_545
	O2        Dy1       O3         80(20)  49_445 1_555 125_455
	O2        Dy1       Bi1        Invalid   49_445 1_555   1_555
	O2        Dy1       Er1        Invalid   49_445 1_555   1_555
	O2        Dy1       O2         60.5(2)  99_555 1_555  49_445
	O2        Dy1       O2         60.5(2)  99_555 1_555 145_544
	O2        Dy1       O2         119.5(2)  99_555 1_555 147_555
	O2        Dy1       O2         180.000   99_555 1_555  97_454
	O2        Dy1       O3         60(40)  99_555 1_555 157_545
	O2        Dy1       O3         80(40)  99_555 1_555 123_455
	O2        Dy1       O3         100(40)  99_555 1_555 109_555
	O2        Dy1       O3         120(40)  99_555 1_555 171_555
	O2        Dy1       O3         60(5)  99_555 1_555  58_555
	O2        Dy1       O3         120(5)  99_555 1_555  73_455
	O2        Dy1       O3         60(40)  99_555 1_555  53_545
	O2        Dy1       O3         60(5)  99_555 1_555 169_555
	O2        Dy1       O3         120(5)  99_555 1_555 154_554
	O2        Dy1       O3         120(40)  99_555 1_555  50_555
	O2        Dy1       O3         80(40)  99_555 1_555  98_554
	O2        Dy1       O3         100(40)  99_555 1_555 101_555
	O2        Dy1       O3         40(30)  99_555 1_555  99_555
	O2        Dy1       O3         80(20)  99_555 1_555 153_555
	O2        Dy1       O3         80(20)  99_555 1_555  57_555
	O2        Dy1       O3         157(19)  99_555 1_555  51_555
	O2        Dy1       O3         40(30)  99_555 1_555 107_555
	O2        Dy1       O3         100(20)  99_555 1_555 170_554
	O2        Dy1       O3         157(19)  99_555 1_555 155_555
	O2        Dy1       O3         23(19)  99_555 1_555  49_445
	O2        Dy1       O3         140(30)  99_555 1_555  97_454
	O2        Dy1       O3         100(20)  99_555 1_555  74_455
	O2        Dy1       O3         23(19)  99_555 1_555 173_545
	O2        Dy1       O3         140(30)  99_555 1_555 125_455
	O2        Dy1       Bi1        Invalid   99_555 1_555   1_555
	O2        Dy1       Er1        Invalid   99_555 1_555   1_555
	O2        Dy1       O2         119.5(2)  51_555 1_555  99_555
	O2        Dy1       O2         180.000   51_555 1_555  49_445
	O2        Dy1       O2         60.5(2)  51_555 1_555 145_544
	O2        Dy1       O2         119.5(2)  51_555 1_555 147_555
	O2        Dy1       O2         60.5(2)  51_555 1_555  97_454
	O2        Dy1       O3         120(5)  51_555 1_555 157_545
	O2        Dy1       O3         120(5)  51_555 1_555 123_455
	O2        Dy1       O3         60(5)  51_555 1_555 109_555
	O2        Dy1       O3         60(5)  51_555 1_555 171_555
	O2        Dy1       O3         100(40)  51_555 1_555  58_555
	O2        Dy1       O3         80(40)  51_555 1_555  73_455
	O2        Dy1       O3         80(40)  51_555 1_555  53_545
	O2        Dy1       O3         120(40)  51_555 1_555 169_555
	O2        Dy1       O3         60(40)  51_555 1_555 154_554
	O2        Dy1       O3         100(40)  51_555 1_555  50_555
	O2        Dy1       O3         60(40)  51_555 1_555  98_554
	O2        Dy1       O3         120(40)  51_555 1_555 101_555
	O2        Dy1       O3         157(19)  51_555 1_555  99_555
	O2        Dy1       O3         157(19)  51_555 1_555 153_555
	O2        Dy1       O3         40(30)  51_555 1_555  57_555
	O2        Dy1       O3         40(30)  51_555 1_555  51_555
	O2        Dy1       O3         80(20)  51_555 1_555 107_555
	O2        Dy1       O3         23(19)  51_555 1_555 170_554
	O2        Dy1       O3         80(20)  51_555 1_555 155_555
	O2        Dy1       O3         140(30)  51_555 1_555  49_445
	O2        Dy1       O3         23(19)  51_555 1_555  97_454
	O2        Dy1       O3         140(30)  51_555 1_555  74_455
	O2        Dy1       O3         100(20)  51_555 1_555 173_545
	O2        Dy1       O3         100(20)  51_555 1_555 125_455
	O2        Dy1       Bi1        Invalid   51_555 1_555   1_555
	O2        Dy1       Er1        Invalid   51_555 1_555   1_555
	O2        Dy1       O2         97.7(9) 125_455 1_555  51_555
	O2        Dy1       O2         137(2) 125_455 1_555  99_555
	O2        Dy1       O2         82.3(9) 125_455 1_555  49_445
	O2        Dy1       O2         140(3) 125_455 1_555 145_544
	O2        Dy1       O2         40(3) 125_455 1_555 147_555
	O2        Dy1       O2         43(2) 125_455 1_555  97_454
	O2        Dy1       O3         120(40) 125_455 1_555 157_545
	O2        Dy1       O3         100(40) 125_455 1_555 123_455
	O2        Dy1       O3         80(40) 125_455 1_555 109_555
	O2        Dy1       O3         60(40) 125_455 1_555 171_555
	O2        Dy1       O3         100(20) 125_455 1_555  58_555
	O2        Dy1       O3         80(20) 125_455 1_555  73_455
	O2        Dy1       O3         157(19) 125_455 1_555  53_545
	O2        Dy1       O3         80(20) 125_455 1_555 169_555
	O2        Dy1       O3         100(20) 125_455 1_555 154_554
	O2        Dy1       O3         23(19) 125_455 1_555  50_555
	O2        Dy1       O3         140(30) 125_455 1_555  98_554
	O2        Dy1       O3         40(30) 125_455 1_555 101_555
	O2        Dy1       O3         100(40) 125_455 1_555  99_555
	O2        Dy1       O3         60(5) 125_455 1_555 153_555
	O2        Dy1       O3         120(5) 125_455 1_555  57_555
	O2        Dy1       O3         60(40) 125_455 1_555  51_555
	O2        Dy1       O3         140(30) 125_455 1_555 107_555
	O2        Dy1       O3         120(5) 125_455 1_555 170_554
	O2        Dy1       O3         23(19) 125_455 1_555 155_555
	O2        Dy1       O3         120(40) 125_455 1_555  49_445
	O2        Dy1       O3         80(40) 125_455 1_555  97_454
	O2        Dy1       O3         60(5) 125_455 1_555  74_455
	O2        Dy1       O3         157(19) 125_455 1_555 173_545
	O2        Dy1       O3         40(30) 125_455 1_555 125_455
	O2        Dy1       Bi1        Invalid  125_455 1_555   1_555
	O2        Dy1       Er1        Invalid  125_455 1_555   1_555
	O2        Dy1       O2         60.5(2) 146_554 1_555 125_455
	O2        Dy1       O2         82.3(9) 146_554 1_555  51_555
	O2        Dy1       O2         140(3) 146_554 1_555  99_555
	O2        Dy1       O2         97.7(9) 146_554 1_555  49_445
	O2        Dy1       O2         137(2) 146_554 1_555 145_544
	O2        Dy1       O2         43(2) 146_554 1_555 147_555
	O2        Dy1       O2         40(3) 146_554 1_555  97_454
	O2        Dy1       O3         80(40) 146_554 1_555 157_545
	O2        Dy1       O3         60(40) 146_554 1_555 123_455
	O2        Dy1       O3         120(40) 146_554 1_555 109_555
	O2        Dy1       O3         100(40) 146_554 1_555 171_555
	O2        Dy1       O3         157(19) 146_554 1_555  58_555
	O2        Dy1       O3         23(19) 146_554 1_555  73_455
	O2        Dy1       O3         100(20) 146_554 1_555  53_545
	O2        Dy1       O3         140(30) 146_554 1_555 169_555
	O2        Dy1       O3         40(30) 146_554 1_555 154_554
	O2        Dy1       O3         80(20) 146_554 1_555  50_555
	O2        Dy1       O3         80(20) 146_554 1_555  98_554
	O2        Dy1       O3         100(20) 146_554 1_555 101_555
	O2        Dy1       O3         120(5) 146_554 1_555  99_555
	O2        Dy1       O3         80(40) 146_554 1_555 153_555
	O2        Dy1       O3         120(40) 146_554 1_555  57_555
	O2        Dy1       O3         60(5) 146_554 1_555  51_555
	O2        Dy1       O3         157(19) 146_554 1_555 107_555
	O2        Dy1       O3         100(40) 146_554 1_555 170_554
	O2        Dy1       O3         40(30) 146_554 1_555 155_555
	O2        Dy1       O3         120(5) 146_554 1_555  49_445
	O2        Dy1       O3         60(5) 146_554 1_555  97_454
	O2        Dy1       O3         60(40) 146_554 1_555  74_455
	O2        Dy1       O3         140(30) 146_554 1_555 173_545
	O2        Dy1       O3         23(19) 146_554 1_555 125_455
	O2        Dy1       Bi1        Invalid  146_554 1_555   1_555
	O2        Dy1       Er1        Invalid  146_554 1_555   1_555
	O2        Dy1       O2         40(3)  73_455 1_555 146_554
	O2        Dy1       O2         82.3(9)  73_455 1_555 125_455
	O2        Dy1       O2         43(2)  73_455 1_555  51_555
	O2        Dy1       O2         140(3)  73_455 1_555  99_555
	O2        Dy1       O2         137(2)  73_455 1_555  49_445
	O2        Dy1       O2         97.7(9)  73_455 1_555 145_544
	O2        Dy1       O2         82.3(9)  73_455 1_555 147_555
	O2        Dy1       O2         40(3)  73_455 1_555  97_454
	O2        Dy1       O3         100(20)  73_455 1_555 157_545
	O2        Dy1       O3         80(20)  73_455 1_555 123_455
	O2        Dy1       O3         100(20)  73_455 1_555 109_555
	O2        Dy1       O3         80(20)  73_455 1_555 171_555
	O2        Dy1       O3         140(30)  73_455 1_555  58_555
	O2        Dy1       O3         40(30)  73_455 1_555  73_455
	O2        Dy1       O3         80(40)  73_455 1_555  53_545
	O2        Dy1       O3         157(19)  73_455 1_555 169_555
	O2        Dy1       O3         23(19)  73_455 1_555 154_554
	O2        Dy1       O3         100(40)  73_455 1_555  50_555
	O2        Dy1       O3         60(40)  73_455 1_555  98_554
	O2        Dy1       O3         120(40)  73_455 1_555 101_555
	O2        Dy1       O3         157(19)  73_455 1_555  99_555
	O2        Dy1       O3         120(40)  73_455 1_555 153_555
	O2        Dy1       O3         80(40)  73_455 1_555  57_555
	O2        Dy1       O3         40(30)  73_455 1_555  51_555
	O2        Dy1       O3         120(5)  73_455 1_555 107_555
	O2        Dy1       O3         60(40)  73_455 1_555 170_554
	O2        Dy1       O3         60(5)  73_455 1_555 155_555
	O2        Dy1       O3         140(30)  73_455 1_555  49_445
	O2        Dy1       O3         23(19)  73_455 1_555  97_454
	O2        Dy1       O3         100(40)  73_455 1_555  74_455
	O2        Dy1       O3         120(5)  73_455 1_555 173_545
	O2        Dy1       O3         60(5)  73_455 1_555 125_455
	O2        Dy1       Bi1        Invalid   73_455 1_555   1_555
	O2        Dy1       Er1        Invalid   73_455 1_555   1_555
	O2        Dy1       O2         62(4)  53_545 1_555  73_455
	O2        Dy1       O2         97.7(9)  53_545 1_555 146_554
	O2        Dy1       O2         140(3)  53_545 1_555 125_455
	O2        Dy1       O2         43(2)  53_545 1_555  51_555
	O2        Dy1       O2         82.3(9)  53_545 1_555  99_555
	O2        Dy1       O2         137(2)  53_545 1_555  49_445
	O2        Dy1       O2         40(3)  53_545 1_555 145_544
	O2        Dy1       O2         140(3)  53_545 1_555 147_555
	O2        Dy1       O2         97.7(9)  53_545 1_555  97_454
	O2        Dy1       O3         80(20)  53_545 1_555 157_545
	O2        Dy1       O3         100(20)  53_545 1_555 123_455
	O2        Dy1       O3         80(20)  53_545 1_555 109_555
	O2        Dy1       O3         100(20)  53_545 1_555 171_555
	O2        Dy1       O3         100(40)  53_545 1_555  58_555
	O2        Dy1       O3         80(40)  53_545 1_555  73_455
	O2        Dy1       O3         40(30)  53_545 1_555  53_545
	O2        Dy1       O3         120(40)  53_545 1_555 169_555
	O2        Dy1       O3         60(40)  53_545 1_555 154_554
	O2        Dy1       O3         140(30)  53_545 1_555  50_555
	O2        Dy1       O3         23(19)  53_545 1_555  98_554
	O2        Dy1       O3         157(19)  53_545 1_555 101_555
	O2        Dy1       O3         120(40)  53_545 1_555  99_555
	O2        Dy1       O3         157(19)  53_545 1_555 153_555
	O2        Dy1       O3         40(30)  53_545 1_555  57_555
	O2        Dy1       O3         80(40)  53_545 1_555  51_555
	O2        Dy1       O3         60(5)  53_545 1_555 107_555
	O2        Dy1       O3         23(19)  53_545 1_555 170_554
	O2        Dy1       O3         120(5)  53_545 1_555 155_555
	O2        Dy1       O3         100(40)  53_545 1_555  49_445
	O2        Dy1       O3         60(40)  53_545 1_555  97_454
	O2        Dy1       O3         140(30)  53_545 1_555  74_455
	O2        Dy1       O3         60(5)  53_545 1_555 173_545
	O2        Dy1       O3         120(5)  53_545 1_555 125_455
	O2        Dy1       Bi1        Invalid   53_545 1_555   1_555
	O2        Dy1       Er1        Invalid   53_545 1_555   1_555
	O2        Dy1       O2         180.0000000(5)  74_455 1_555  53_545
	O2        Dy1       O2         118(4)  74_455 1_555  73_455
	O2        Dy1       O2         82.3(9)  74_455 1_555 146_554
	O2        Dy1       O2         40(3)  74_455 1_555 125_455
	O2        Dy1       O2         137(2)  74_455 1_555  51_555
	O2        Dy1       O2         97.7(9)  74_455 1_555  99_555
	O2        Dy1       O2         43(2)  74_455 1_555  49_445
	O2        Dy1       O2         140(3)  74_455 1_555 145_544
	O2        Dy1       O2         40(3)  74_455 1_555 147_555
	O2        Dy1       O2         82.3(9)  74_455 1_555  97_454
	O2        Dy1       O3         100(20)  74_455 1_555 157_545
	O2        Dy1       O3         80(20)  74_455 1_555 123_455
	O2        Dy1       O3         100(20)  74_455 1_555 109_555
	O2        Dy1       O3         80(20)  74_455 1_555 171_555
	O2        Dy1       O3         80(40)  74_455 1_555  58_555
	O2        Dy1       O3         100(40)  74_455 1_555  73_455
	O2        Dy1       O3         140(30)  74_455 1_555  53_545
	O2        Dy1       O3         60(40)  74_455 1_555 169_555
	O2        Dy1       O3         120(40)  74_455 1_555 154_554
	O2        Dy1       O3         40(30)  74_455 1_555  50_555
	O2        Dy1       O3         157(19)  74_455 1_555  98_554
	O2        Dy1       O3         23(19)  74_455 1_555 101_555
	O2        Dy1       O3         60(40)  74_455 1_555  99_555
	O2        Dy1       O3         23(19)  74_455 1_555 153_555
	O2        Dy1       O3         140(30)  74_455 1_555  57_555
	O2        Dy1       O3         100(40)  74_455 1_555  51_555
	O2        Dy1       O3         120(5)  74_455 1_555 107_555
	O2        Dy1       O3         157(19)  74_455 1_555 170_554
	O2        Dy1       O3         60(5)  74_455 1_555 155_555
	O2        Dy1       O3         80(40)  74_455 1_555  49_445
	O2        Dy1       O3         120(40)  74_455 1_555  97_454
	O2        Dy1       O3         40(30)  74_455 1_555  74_455
	O2        Dy1       O3         120(5)  74_455 1_555 173_545
	O2        Dy1       O3         60(5)  74_455 1_555 125_455
	O2        Dy1       Bi1        Invalid   74_455 1_555   1_555
	O2        Dy1       Er1        Invalid   74_455 1_555   1_555
	O2        Dy1       O2         97.7(9) 173_545 1_555  74_455
	O2        Dy1       O2         82.3(9) 173_545 1_555  53_545
	O2        Dy1       O2         140(3) 173_545 1_555  73_455
	O2        Dy1       O2         179.9999988(5) 173_545 1_555 146_554
	O2        Dy1       O2         119.5(2) 173_545 1_555 125_455
	O2        Dy1       O2         97.7(9) 173_545 1_555  51_555
	O2        Dy1       O2         40(3) 173_545 1_555  99_555
	O2        Dy1       O2         82.3(9) 173_545 1_555  49_445
	O2        Dy1       O2         43(2) 173_545 1_555 145_544
	O2        Dy1       O2         137(2) 173_545 1_555 147_555
	O2        Dy1       O2         140(3) 173_545 1_555  97_454
	O2        Dy1       O3         100(40) 173_545 1_555 157_545
	O2        Dy1       O3         120(40) 173_545 1_555 123_455
	O2        Dy1       O3         60(40) 173_545 1_555 109_555
	O2        Dy1       O3         80(40) 173_545 1_555 171_555
	O2        Dy1       O3         23(19) 173_545 1_555  58_555
	O2        Dy1       O3         157(19) 173_545 1_555  73_455
	O2        Dy1       O3         80(20) 173_545 1_555  53_545
	O2        Dy1       O3         40(30) 173_545 1_555 169_555
	O2        Dy1       O3         140(30) 173_545 1_555 154_554
	O2        Dy1       O3         100(20) 173_545 1_555  50_555
	O2        Dy1       O3         100(20) 173_545 1_555  98_554
	O2        Dy1       O3         80(20) 173_545 1_555 101_555
	O2        Dy1       O3         60(5) 173_545 1_555  99_555
	O2        Dy1       O3         100(40) 173_545 1_555 153_555
	O2        Dy1       O3         60(40) 173_545 1_555  57_555
	O2        Dy1       O3         120(5) 173_545 1_555  51_555
	O2        Dy1       O3         23(19) 173_545 1_555 107_555
	O2        Dy1       O3         80(40) 173_545 1_555 170_554
	O2        Dy1       O3         140(30) 173_545 1_555 155_555
	O2        Dy1       O3         60(5) 173_545 1_555  49_445
	O2        Dy1       O3         120(5) 173_545 1_555  97_454
	O2        Dy1       O3         120(40) 173_545 1_555  74_455
	O2        Dy1       O3         40(30) 173_545 1_555 173_545
	O2        Dy1       O3         157(19) 173_545 1_555 125_455
	O2        Dy1       Bi1        Invalid  173_545 1_555   1_555
	O2        Dy1       Er1        Invalid  173_545 1_555   1_555
	O2        Dy1       O2         60.5(2)  98_554 1_555 173_545
	O2        Dy1       O2         140(3)  98_554 1_555  74_455
	O2        Dy1       O2         40(3)  98_554 1_555  53_545
	O2        Dy1       O2         97.7(9)  98_554 1_555  73_455
	O2        Dy1       O2         119.5(2)  98_554 1_555 146_554
	O2        Dy1       O2         180.000   98_554 1_555 125_455
	O2        Dy1       O2         82.3(9)  98_554 1_555  51_555
	O2        Dy1       O2         43(2)  98_554 1_555  99_555
	O2        Dy1       O2         97.7(9)  98_554 1_555  49_445
	O2        Dy1       O2         40(3)  98_554 1_555 145_544
	O2        Dy1       O2         140(3)  98_554 1_555 147_555
	O2        Dy1       O2         137(2)  98_554 1_555  97_454
	O2        Dy1       O3         60(40)  98_554 1_555 157_545
	O2        Dy1       O3         80(40)  98_554 1_555 123_455
	O2        Dy1       O3         100(40)  98_554 1_555 109_555
	O2        Dy1       O3         120(40)  98_554 1_555 171_555
	O2        Dy1       O3         80(20)  98_554 1_555  58_555
	O2        Dy1       O3         100(20)  98_554 1_555  73_455
	O2        Dy1       O3         23(19)  98_554 1_555  53_545
	O2        Dy1       O3         100(20)  98_554 1_555 169_555
	O2        Dy1       O3         80(20)  98_554 1_555 154_554
	O2        Dy1       O3         157(19)  98_554 1_555  50_555
	O2        Dy1       O3         40(30)  98_554 1_555  98_554
	O2        Dy1       O3         140(30)  98_554 1_555 101_555
	O2        Dy1       O3         80(40)  98_554 1_555  99_555
	O2        Dy1       O3         120(5)  98_554 1_555 153_555
	O2        Dy1       O3         60(5)  98_554 1_555  57_555
	O2        Dy1       O3         120(40)  98_554 1_555  51_555
	O2        Dy1       O3         40(30)  98_554 1_555 107_555
	O2        Dy1       O3         60(5)  98_554 1_555 170_554
	O2        Dy1       O3         157(19)  98_554 1_555 155_555
	O2        Dy1       O3         60(40)  98_554 1_555  49_445
	O2        Dy1       O3         100(40)  98_554 1_555  97_454
	O2        Dy1       O3         120(5)  98_554 1_555  74_455
	O2        Dy1       O3         23(19)  98_554 1_555 173_545
	O2        Dy1       O3         140(30)  98_554 1_555 125_455
	O2        Dy1       Bi1        Invalid   98_554 1_555   1_555
	O2        Dy1       Er1        Invalid   98_554 1_555   1_555
	O2        Dy1       O2         62(4) 121_455 1_555  98_554
	O2        Dy1       O2         82.3(9) 121_455 1_555 173_545
	O2        Dy1       O2         82.3(9) 121_455 1_555  74_455
	O2        Dy1       O2         97.7(9) 121_455 1_555  53_545
	O2        Dy1       O2         119.5(2) 121_455 1_555  73_455
	O2        Dy1       O2         97.7(9) 121_455 1_555 146_554
	O2        Dy1       O2         118(4) 121_455 1_555 125_455
	O2        Dy1       O2         140(3) 121_455 1_555  51_555
	O2        Dy1       O2         43(2) 121_455 1_555  99_555
	O2        Dy1       O2         40(3) 121_455 1_555  49_445
	O2        Dy1       O2         97.7(9) 121_455 1_555 145_544
	O2        Dy1       O2         82.3(9) 121_455 1_555 147_555
	O2        Dy1       O2         137(2) 121_455 1_555  97_454
	O2        Dy1       O3         23(19) 121_455 1_555 157_545
	O2        Dy1       O3         40(30) 121_455 1_555 123_455
	O2        Dy1       O3         140(30) 121_455 1_555 109_555
	O2        Dy1       O3         157(19) 121_455 1_555 171_555
	O2        Dy1       O3         100(20) 121_455 1_555  58_555
	O2        Dy1       O3         80(20) 121_455 1_555  73_455
	O2        Dy1       O3         60(40) 121_455 1_555  53_545
	O2        Dy1       O3         80(20) 121_455 1_555 169_555
	O2        Dy1       O3         100(20) 121_455 1_555 154_554
	O2        Dy1       O3         120(40) 121_455 1_555  50_555
	O2        Dy1       O3         80(40) 121_455 1_555  98_554
	O2        Dy1       O3         100(40) 121_455 1_555 101_555
	O2        Dy1       O3         40(30) 121_455 1_555  99_555
	O2        Dy1       O3         60(5) 121_455 1_555 153_555
	O2        Dy1       O3         120(5) 121_455 1_555  57_555
	O2        Dy1       O3         157(19) 121_455 1_555  51_555
	O2        Dy1       O3         80(40) 121_455 1_555 107_555
	O2        Dy1       O3         120(5) 121_455 1_555 170_554
	O2        Dy1       O3         120(40) 121_455 1_555 155_555
	O2        Dy1       O3         23(19) 121_455 1_555  49_445
	O2        Dy1       O3         140(30) 121_455 1_555  97_454
	O2        Dy1       O3         60(5) 121_455 1_555  74_455
	O2        Dy1       O3         60(40) 121_455 1_555 173_545
	O2        Dy1       O3         100(40) 121_455 1_555 125_455
	O2        Dy1       Bi1        Invalid  121_455 1_555   1_555
	O2        Dy1       Er1        Invalid  121_455 1_555   1_555
	O2        Dy1       O2         180.000  102_554 1_555 121_455
	O2        Dy1       O2         118(4) 102_554 1_555  98_554
	O2        Dy1       O2         97.7(9) 102_554 1_555 173_545
	O2        Dy1       O2         97.7(9) 102_554 1_555  74_455
	O2        Dy1       O2         82.3(9) 102_554 1_555  53_545
	O2        Dy1       O2         60.5(2) 102_554 1_555  73_455
	O2        Dy1       O2         82.3(9) 102_554 1_555 146_554
	O2        Dy1       O2         62(4) 102_554 1_555 125_455
	O2        Dy1       O2         40(3) 102_554 1_555  51_555
	O2        Dy1       O2         137(2) 102_554 1_555  99_555
	O2        Dy1       O2         140(3) 102_554 1_555  49_445
	O2        Dy1       O2         82.3(9) 102_554 1_555 145_544
	O2        Dy1       O2         97.7(9) 102_554 1_555 147_555
	O2        Dy1       O2         43(2) 102_554 1_555  97_454
	O2        Dy1       O3         157(19) 102_554 1_555 157_545
	O2        Dy1       O3         140(30) 102_554 1_555 123_455
	O2        Dy1       O3         40(30) 102_554 1_555 109_555
	O2        Dy1       O3         23(19) 102_554 1_555 171_555
	O2        Dy1       O3         80(20) 102_554 1_555  58_555
	O2        Dy1       O3         100(20) 102_554 1_555  73_455
	O2        Dy1       O3         120(40) 102_554 1_555  53_545
	O2        Dy1       O3         100(20) 102_554 1_555 169_555
	O2        Dy1       O3         80(20) 102_554 1_555 154_554
	O2        Dy1       O3         60(40) 102_554 1_555  50_555
	O2        Dy1       O3         100(40) 102_554 1_555  98_554
	O2        Dy1       O3         80(40) 102_554 1_555 101_555
	O2        Dy1       O3         140(30) 102_554 1_555  99_555
	O2        Dy1       O3         120(5) 102_554 1_555 153_555
	O2        Dy1       O3         60(5) 102_554 1_555  57_555
	O2        Dy1       O3         23(19) 102_554 1_555  51_555
	O2        Dy1       O3         100(40) 102_554 1_555 107_555
	O2        Dy1       O3         60(5) 102_554 1_555 170_554
	O2        Dy1       O3         60(40) 102_554 1_555 155_555
	O2        Dy1       O3         157(19) 102_554 1_555  49_445
	O2        Dy1       O3         40(30) 102_554 1_555  97_454
	O2        Dy1       O3         120(5) 102_554 1_555  74_455
	O2        Dy1       O3         120(40) 102_554 1_555 173_545
	O2        Dy1       O3         80(40) 102_554 1_555 125_455
	O2        Dy1       Bi1        Invalid  102_554 1_555   1_555
	O2        Dy1       Er1        Invalid  102_554 1_555   1_555
	O2        Dy1       O2         119.5(2)  54_545 1_555 102_554
	O2        Dy1       O2         60.5(2)  54_545 1_555 121_455
	O2        Dy1       O2         82.3(9)  54_545 1_555  98_554
	O2        Dy1       O2         40(3)  54_545 1_555 173_545
	O2        Dy1       O2         62(4)  54_545 1_555  74_455
	O2        Dy1       O2         118(4)  54_545 1_555  53_545
	O2        Dy1       O2         180.000   54_545 1_555  73_455
	O2        Dy1       O2         140(3)  54_545 1_555 146_554
	O2        Dy1       O2         97.7(9)  54_545 1_555 125_455
	O2        Dy1       O2         137(2)  54_545 1_555  51_555
	O2        Dy1       O2         40(3)  54_545 1_555  99_555
	O2        Dy1       O2         43(2)  54_545 1_555  49_445
	O2        Dy1       O2         82.3(9)  54_545 1_555 145_544
	O2        Dy1       O2         97.7(9)  54_545 1_555 147_555
	O2        Dy1       O2         140(3)  54_545 1_555  97_454
	O2        Dy1       O3         80(20)  54_545 1_555 157_545
	O2        Dy1       O3         100(20)  54_545 1_555 123_455
	O2        Dy1       O3         80(20)  54_545 1_555 109_555
	O2        Dy1       O3         100(20)  54_545 1_555 171_555
	O2        Dy1       O3         40(30)  54_545 1_555  58_555
	O2        Dy1       O3         140(30)  54_545 1_555  73_455
	O2        Dy1       O3         100(40)  54_545 1_555  53_545
	O2        Dy1       O3         23(19)  54_545 1_555 169_555
	O2        Dy1       O3         157(19)  54_545 1_555 154_554
	O2        Dy1       O3         80(40)  54_545 1_555  50_555
	O2        Dy1       O3         120(40)  54_545 1_555  98_554
	O2        Dy1       O3         60(40)  54_545 1_555 101_555
	O2        Dy1       O3         23(19)  54_545 1_555  99_555
	O2        Dy1       O3         60(40)  54_545 1_555 153_555
	O2        Dy1       O3         100(40)  54_545 1_555  57_555
	O2        Dy1       O3         140(30)  54_545 1_555  51_555
	O2        Dy1       O3         60(5)  54_545 1_555 107_555
	O2        Dy1       O3         120(40)  54_545 1_555 170_554
	O2        Dy1       O3         120(5)  54_545 1_555 155_555
	O2        Dy1       O3         40(30)  54_545 1_555  49_445
	O2        Dy1       O3         157(19)  54_545 1_555  97_454
	O2        Dy1       O3         80(40)  54_545 1_555  74_455
	O2        Dy1       O3         60(5)  54_545 1_555 173_545
	O2        Dy1       O3         120(5)  54_545 1_555 125_455
	O2        Dy1       Bi1        Invalid   54_545 1_555   1_555
	O2        Dy1       Er1        Invalid   54_545 1_555   1_555
	O2        Dy1       O2         82.3(9) 149_545 1_555  54_545
	O2        Dy1       O2         140(3) 149_545 1_555 102_554
	O2        Dy1       O2         40(3) 149_545 1_555 121_455
	O2        Dy1       O2         97.7(9) 149_545 1_555  98_554
	O2        Dy1       O2         118(4) 149_545 1_555 173_545
	O2        Dy1       O2         60.5(2) 149_545 1_555  74_455
	O2        Dy1       O2         119.5(2) 149_545 1_555  53_545
	O2        Dy1       O2         97.7(9) 149_545 1_555  73_455
	O2        Dy1       O2         62(4) 149_545 1_555 146_554
	O2        Dy1       O2         82.3(9) 149_545 1_555 125_455
	O2        Dy1       O2         140(3) 149_545 1_555  51_555
	O2        Dy1       O2         82.3(9) 149_545 1_555  99_555
	O2        Dy1       O2         40(3) 149_545 1_555  49_445
	O2        Dy1       O2         137(2) 149_545 1_555 145_544
	O2        Dy1       O2         43(2) 149_545 1_555 147_555
	O2        Dy1       O2         97.7(9) 149_545 1_555  97_454
	O2        Dy1       O3         40(30) 149_545 1_555 157_545
	O2        Dy1       O3         23(19) 149_545 1_555 123_455
	O2        Dy1       O3         157(19) 149_545 1_555 109_555
	O2        Dy1       O3         140(30) 149_545 1_555 171_555
	O2        Dy1       O3         120(40) 149_545 1_555  58_555
	O2        Dy1       O3         60(40) 149_545 1_555  73_455
	O2        Dy1       O3         80(20) 149_545 1_555  53_545
	O2        Dy1       O3         100(40) 149_545 1_555 169_555
	O2        Dy1       O3         80(40) 149_545 1_555 154_554
	O2        Dy1       O3         100(20) 149_545 1_555  50_555
	O2        Dy1       O3         100(20) 149_545 1_555  98_554
	O2        Dy1       O3         80(20) 149_545 1_555 101_555
	O2        Dy1       O3         60(5) 149_545 1_555  99_555
	O2        Dy1       O3         40(30) 149_545 1_555 153_555
	O2        Dy1       O3         157(19) 149_545 1_555  57_555
	O2        Dy1       O3         120(5) 149_545 1_555  51_555
	O2        Dy1       O3         120(40) 149_545 1_555 107_555
	O2        Dy1       O3         140(30) 149_545 1_555 170_554
	O2        Dy1       O3         80(40) 149_545 1_555 155_555
	O2        Dy1       O3         60(5) 149_545 1_555  49_445
	O2        Dy1       O3         120(5) 149_545 1_555  97_454
	O2        Dy1       O3         23(19) 149_545 1_555  74_455
	O2        Dy1       O3         100(40) 149_545 1_555 173_545
	O2        Dy1       O3         60(40) 149_545 1_555 125_455
	O2        Dy1       Bi1        Invalid  149_545 1_555   1_555
	O2        Dy1       Er1        Invalid  149_545 1_555   1_555
	O2        Dy1       O2         180.0000000(5) 170_554 1_555 149_545
	O2        Dy1       O2         97.7(9) 170_554 1_555  54_545
	O2        Dy1       O2         40(3) 170_554 1_555 102_554
	O2        Dy1       O2         140(3) 170_554 1_555 121_455
	O2        Dy1       O2         82.3(9) 170_554 1_555  98_554
	O2        Dy1       O2         62(4) 170_554 1_555 173_545
	O2        Dy1       O2         119.5(2) 170_554 1_555  74_455
	O2        Dy1       O2         60.5(2) 170_554 1_555  53_545
	O2        Dy1       O2         82.3(9) 170_554 1_555  73_455
	O2        Dy1       O2         118(4) 170_554 1_555 146_554
	O2        Dy1       O2         97.7(9) 170_554 1_555 125_455
	O2        Dy1       O2         40(3) 170_554 1_555  51_555
	O2        Dy1       O2         97.7(9) 170_554 1_555  99_555
	O2        Dy1       O2         140(3) 170_554 1_555  49_445
	O2        Dy1       O2         43(2) 170_554 1_555 145_544
	O2        Dy1       O2         137(2) 170_554 1_555 147_555
	O2        Dy1       O2         82.3(9) 170_554 1_555  97_454
	O2        Dy1       O3         140(30) 170_554 1_555 157_545
	O2        Dy1       O3         157(19) 170_554 1_555 123_455
	O2        Dy1       O3         23(19) 170_554 1_555 109_555
	O2        Dy1       O3         40(30) 170_554 1_555 171_555
	O2        Dy1       O3         60(40) 170_554 1_555  58_555
	O2        Dy1       O3         120(40) 170_554 1_555  73_455
	O2        Dy1       O3         100(20) 170_554 1_555  53_545
	O2        Dy1       O3         80(40) 170_554 1_555 169_555
	O2        Dy1       O3         100(40) 170_554 1_555 154_554
	O2        Dy1       O3         80(20) 170_554 1_555  50_555
	O2        Dy1       O3         80(20) 170_554 1_555  98_554
	O2        Dy1       O3         100(20) 170_554 1_555 101_555
	O2        Dy1       O3         120(5) 170_554 1_555  99_555
	O2        Dy1       O3         140(30) 170_554 1_555 153_555
	O2        Dy1       O3         23(19) 170_554 1_555  57_555
	O2        Dy1       O3         60(5) 170_554 1_555  51_555
	O2        Dy1       O3         60(40) 170_554 1_555 107_555
	O2        Dy1       O3         40(30) 170_554 1_555 170_554
	O2        Dy1       O3         100(40) 170_554 1_555 155_555
	O2        Dy1       O3         120(5) 170_554 1_555  49_445
	O2        Dy1       O3         60(5) 170_554 1_555  97_454
	O2        Dy1       O3         157(19) 170_554 1_555  74_455
	O2        Dy1       O3         80(40) 170_554 1_555 173_545
	O2        Dy1       O3         120(40) 170_554 1_555 125_455
	O2        Dy1       Bi1        Invalid  170_554 1_555   1_555
	O2        Dy1       Er1        Invalid  170_554 1_555   1_555
	O2        Dy1       O2         97.7(9)  77_445 1_555 170_554
	O2        Dy1       O2         82.3(9)  77_445 1_555 149_545
	O2        Dy1       O2         137(2)  77_445 1_555  54_545
	O2        Dy1       O2         97.7(9)  77_445 1_555 102_554
	O2        Dy1       O2         82.3(9)  77_445 1_555 121_455
	O2        Dy1       O2         60.5(2)  77_445 1_555  98_554
	O2        Dy1       O2         119.5(2)  77_445 1_555 173_545
	O2        Dy1       O2         137(2)  77_445 1_555  74_455
	O2        Dy1       O2         43(2)  77_445 1_555  53_545
	O2        Dy1       O2         43(2)  77_445 1_555  73_455
	O2        Dy1       O2         60.5(2)  77_445 1_555 146_554
	O2        Dy1       O2         119.5(2)  77_445 1_555 125_455
	O2        Dy1       O2         62(4)  77_445 1_555  51_555
	O2        Dy1       O2         97.7(9)  77_445 1_555  99_555
	O2        Dy1       O2         118(4)  77_445 1_555  49_445
	O2        Dy1       O2         82.3(9)  77_445 1_555 145_544
	O2        Dy1       O2         97.7(9)  77_445 1_555 147_555
	O2        Dy1       O2         82.3(9)  77_445 1_555  97_454
	O2        Dy1       O3         60(5)  77_445 1_555 157_545
	O2        Dy1       O3         60(5)  77_445 1_555 123_455
	O2        Dy1       O3         120(5)  77_445 1_555 109_555
	O2        Dy1       O3         120(5)  77_445 1_555 171_555
	O2        Dy1       O3         140(30)  77_445 1_555  58_555
	O2        Dy1       O3         40(30)  77_445 1_555  73_455
	O2        Dy1       O3         40(30)  77_445 1_555  53_545
	O2        Dy1       O3         157(19)  77_445 1_555 169_555
	O2        Dy1       O3         23(19)  77_445 1_555 154_554
	O2        Dy1       O3         140(30)  77_445 1_555  50_555
	O2        Dy1       O3         23(19)  77_445 1_555  98_554
	O2        Dy1       O3         157(19)  77_445 1_555 101_555
	O2        Dy1       O3         120(40)  77_445 1_555  99_555
	O2        Dy1       O3         120(40)  77_445 1_555 153_555
	O2        Dy1       O3         80(40)  77_445 1_555  57_555
	O2        Dy1       O3         80(40)  77_445 1_555  51_555
	O2        Dy1       O3         100(20)  77_445 1_555 107_555
	O2        Dy1       O3         60(40)  77_445 1_555 170_554
	O2        Dy1       O3         100(20)  77_445 1_555 155_555
	O2        Dy1       O3         100(40)  77_445 1_555  49_445
	O2        Dy1       O3         60(40)  77_445 1_555  97_454
	O2        Dy1       O3         100(40)  77_445 1_555  74_455
	O2        Dy1       O3         80(20)  77_445 1_555 173_545
	O2        Dy1       O3         80(20)  77_445 1_555 125_455
	O2        Dy1       Bi1        Invalid   77_445 1_555   1_555
	O2        Dy1       Er1        Invalid   77_445 1_555   1_555
	O2        Dy1       O2         40(3) 122_454 1_555  77_445
	O2        Dy1       O2         119.5(2) 122_454 1_555 170_554
	O2        Dy1       O2         60.5(2) 122_454 1_555 149_545
	O2        Dy1       O2         97.7(9) 122_454 1_555  54_545
	O2        Dy1       O2         137(2) 122_454 1_555 102_554
	O2        Dy1       O2         43(2) 122_454 1_555 121_455
	O2        Dy1       O2         43(2) 122_454 1_555  98_554
	O2        Dy1       O2         97.7(9) 122_454 1_555 173_545
	O2        Dy1       O2         119.5(2) 122_454 1_555  74_455
	O2        Dy1       O2         60.5(2) 122_454 1_555  53_545
	O2        Dy1       O2         82.3(9) 122_454 1_555  73_455
	O2        Dy1       O2         82.3(9) 122_454 1_555 146_554
	O2        Dy1       O2         137(2) 122_454 1_555 125_455
	O2        Dy1       O2         97.7(9) 122_454 1_555  51_555
	O2        Dy1       O2         62(4) 122_454 1_555  99_555
	O2        Dy1       O2         82.3(9) 122_454 1_555  49_445
	O2        Dy1       O2         82.3(9) 122_454 1_555 145_544
	O2        Dy1       O2         97.7(9) 122_454 1_555 147_555
	O2        Dy1       O2         118(4) 122_454 1_555  97_454
	O2        Dy1       O3         23(19) 122_454 1_555 157_545
	O2        Dy1       O3         40(30) 122_454 1_555 123_455
	O2        Dy1       O3         140(30) 122_454 1_555 109_555
	O2        Dy1       O3         157(19) 122_454 1_555 171_555
	O2        Dy1       O3         120(5) 122_454 1_555  58_555
	O2        Dy1       O3         60(5) 122_454 1_555  73_455
	O2        Dy1       O3         23(19) 122_454 1_555  53_545
	O2        Dy1       O3         120(5) 122_454 1_555 169_555
	O2        Dy1       O3         60(5) 122_454 1_555 154_554
	O2        Dy1       O3         157(19) 122_454 1_555  50_555
	O2        Dy1       O3         40(30) 122_454 1_555  98_554
	O2        Dy1       O3         140(30) 122_454 1_555 101_555
	O2        Dy1       O3         80(40) 122_454 1_555  99_555
	O2        Dy1       O3         100(20) 122_454 1_555 153_555
	O2        Dy1       O3         100(20) 122_454 1_555  57_555
	O2        Dy1       O3         120(40) 122_454 1_555  51_555
	O2        Dy1       O3         80(40) 122_454 1_555 107_555
	O2        Dy1       O3         80(20) 122_454 1_555 170_554
	O2        Dy1       O3         120(40) 122_454 1_555 155_555
	O2        Dy1       O3         60(40) 122_454 1_555  49_445
	O2        Dy1       O3         100(40) 122_454 1_555  97_454
	O2        Dy1       O3         80(20) 122_454 1_555  74_455
	O2        Dy1       O3         60(40) 122_454 1_555 173_545
	O2        Dy1       O3         100(40) 122_454 1_555 125_455
	O2        Dy1       Bi1        Invalid  122_454 1_555   1_555
	O2        Dy1       Er1        Invalid  122_454 1_555   1_555
	O2        Dy1       O2         40(3) 150_544 1_555 122_454
	O2        Dy1       O2         40(3) 150_544 1_555  77_445
	O2        Dy1       O2         137(2) 150_544 1_555 170_554
	O2        Dy1       O2         43(2) 150_544 1_555 149_545
	O2        Dy1       O2         119.5(2) 150_544 1_555  54_545
	O2        Dy1       O2         119.5(2) 150_544 1_555 102_554
	O2        Dy1       O2         60.5(2) 150_544 1_555 121_455
	O2        Dy1       O2         82.3(9) 150_544 1_555  98_554
	O2        Dy1       O2         137(2) 150_544 1_555 173_545
	O2        Dy1       O2         97.7(9) 150_544 1_555  74_455
	O2        Dy1       O2         82.3(9) 150_544 1_555  53_545
	O2        Dy1       O2         60.5(2) 150_544 1_555  73_455
	O2        Dy1       O2         43(2) 150_544 1_555 146_554
	O2        Dy1       O2         97.7(9) 150_544 1_555 125_455
	O2        Dy1       O2         97.7(9) 150_544 1_555  51_555
	O2        Dy1       O2         97.7(9) 150_544 1_555  99_555
	O2        Dy1       O2         82.3(9) 150_544 1_555  49_445
	O2        Dy1       O2         118(4) 150_544 1_555 145_544
	O2        Dy1       O2         62(4) 150_544 1_555 147_555
	O2        Dy1       O2         82.3(9) 150_544 1_555  97_454
	O2        Dy1       O3         40(30) 150_544 1_555 157_545
	O2        Dy1       O3         23(19) 150_544 1_555 123_455
	O2        Dy1       O3         157(19) 150_544 1_555 109_555
	O2        Dy1       O3         140(30) 150_544 1_555 171_555
	O2        Dy1       O3         157(19) 150_544 1_555  58_555
	O2        Dy1       O3         23(19) 150_544 1_555  73_455
	O2        Dy1       O3         60(5) 150_544 1_555  53_545
	O2        Dy1       O3         140(30) 150_544 1_555 169_555
	O2        Dy1       O3         40(30) 150_544 1_555 154_554
	O2        Dy1       O3         120(5) 150_544 1_555  50_555
	O2        Dy1       O3         60(5) 150_544 1_555  98_554
	O2        Dy1       O3         120(5) 150_544 1_555 101_555
	O2        Dy1       O3         100(20) 150_544 1_555  99_555
	O2        Dy1       O3         80(40) 150_544 1_555 153_555
	O2        Dy1       O3         120(40) 150_544 1_555  57_555
	O2        Dy1       O3         100(20) 150_544 1_555  51_555
	O2        Dy1       O3         120(40) 150_544 1_555 107_555
	O2        Dy1       O3         100(40) 150_544 1_555 170_554
	O2        Dy1       O3         80(40) 150_544 1_555 155_555
	O2        Dy1       O3         80(20) 150_544 1_555  49_445
	O2        Dy1       O3         80(20) 150_544 1_555  97_454
	O2        Dy1       O3         60(40) 150_544 1_555  74_455
	O2        Dy1       O3         100(40) 150_544 1_555 173_545
	O2        Dy1       O3         60(40) 150_544 1_555 125_455
	O2        Dy1       Bi1        Invalid  150_544 1_555   1_555
	O2        Dy1       Er1        Invalid  150_544 1_555   1_555
	O2        Dy1       O2         140(3) 101_555 1_555 150_544
	O2        Dy1       O2         179.9999988(5) 101_555 1_555 122_454
	O2        Dy1       O2         140(3) 101_555 1_555  77_445
	O2        Dy1       O2         60.5(2) 101_555 1_555 170_554
	O2        Dy1       O2         119.5(2) 101_555 1_555 149_545
	O2        Dy1       O2         82.3(9) 101_555 1_555  54_545
	O2        Dy1       O2         43(2) 101_555 1_555 102_554
	O2        Dy1       O2         137(2) 101_555 1_555 121_455
	O2        Dy1       O2         137(2) 101_555 1_555  98_554
	O2        Dy1       O2         82.3(9) 101_555 1_555 173_545
	O2        Dy1       O2         60.5(2) 101_555 1_555  74_455
	O2        Dy1       O2         119.5(2) 101_555 1_555  53_545
	O2        Dy1       O2         97.7(9) 101_555 1_555  73_455
	O2        Dy1       O2         97.7(9) 101_555 1_555 146_554
	O2        Dy1       O2         43(2) 101_555 1_555 125_455
	O2        Dy1       O2         82.3(9) 101_555 1_555  51_555
	O2        Dy1       O2         118(4) 101_555 1_555  99_555
	O2        Dy1       O2         97.7(9) 101_555 1_555  49_445
	O2        Dy1       O2         97.7(9) 101_555 1_555 145_544
	O2        Dy1       O2         82.3(9) 101_555 1_555 147_555
	O2        Dy1       O2         62(4) 101_555 1_555  97_454
	O2        Dy1       O3         157(19) 101_555 1_555 157_545
	O2        Dy1       O3         140(30) 101_555 1_555 123_455
	O2        Dy1       O3         40(30) 101_555 1_555 109_555
	O2        Dy1       O3         23(19) 101_555 1_555 171_555
	O2        Dy1       O3         60(5) 101_555 1_555  58_555
	O2        Dy1       O3         120(5) 101_555 1_555  73_455
	O2        Dy1       O3         157(19) 101_555 1_555  53_545
	O2        Dy1       O3         60(5) 101_555 1_555 169_555
	O2        Dy1       O3         120(5) 101_555 1_555 154_554
	O2        Dy1       O3         23(19) 101_555 1_555  50_555
	O2        Dy1       O3         140(30) 101_555 1_555  98_554
	O2        Dy1       O3         40(30) 101_555 1_555 101_555
	O2        Dy1       O3         100(40) 101_555 1_555  99_555
	O2        Dy1       O3         80(20) 101_555 1_555 153_555
	O2        Dy1       O3         80(20) 101_555 1_555  57_555
	O2        Dy1       O3         60(40) 101_555 1_555  51_555
	O2        Dy1       O3         100(40) 101_555 1_555 107_555
	O2        Dy1       O3         100(20) 101_555 1_555 170_554
	O2        Dy1       O3         60(40) 101_555 1_555 155_555
	O2        Dy1       O3         120(40) 101_555 1_555  49_445
	O2        Dy1       O3         80(40) 101_555 1_555  97_454
	O2        Dy1       O3         100(20) 101_555 1_555  74_455
	O2        Dy1       O3         120(40) 101_555 1_555 173_545
	O2        Dy1       O3         80(40) 101_555 1_555 125_455
	O2        Dy1       Bi1        Invalid  101_555 1_555   1_555
	O2        Dy1       Er1        Invalid  101_555 1_555   1_555
	O2        Dy1       O2         40(3) 169_555 1_555 101_555
	O2        Dy1       O2         180.000  169_555 1_555 150_544
	O2        Dy1       O2         140(3) 169_555 1_555 122_454
	O2        Dy1       O2         140(3) 169_555 1_555  77_445
	O2        Dy1       O2         43(2) 169_555 1_555 170_554
	O2        Dy1       O2         137(2) 169_555 1_555 149_545
	O2        Dy1       O2         60.5(2) 169_555 1_555  54_545
	O2        Dy1       O2         60.5(2) 169_555 1_555 102_554
	O2        Dy1       O2         119.5(2) 169_555 1_555 121_455
	O2        Dy1       O2         97.7(9) 169_555 1_555  98_554
	O2        Dy1       O2         43(2) 169_555 1_555 173_545
	O2        Dy1       O2         82.3(9) 169_555 1_555  74_455
	O2        Dy1       O2         97.7(9) 169_555 1_555  53_545
	O2        Dy1       O2         119.5(2) 169_555 1_555  73_455
	O2        Dy1       O2         137(2) 169_555 1_555 146_554
	O2        Dy1       O2         82.3(9) 169_555 1_555 125_455
	O2        Dy1       O2         82.3(9) 169_555 1_555  51_555
	O2        Dy1       O2         82.3(9) 169_555 1_555  99_555
	O2        Dy1       O2         97.7(9) 169_555 1_555  49_445
	O2        Dy1       O2         62(4) 169_555 1_555 145_544
	O2        Dy1       O2         118(4) 169_555 1_555 147_555
	O2        Dy1       O2         97.7(9) 169_555 1_555  97_454
	O2        Dy1       O3         140(30) 169_555 1_555 157_545
	O2        Dy1       O3         157(19) 169_555 1_555 123_455
	O2        Dy1       O3         23(19) 169_555 1_555 109_555
	O2        Dy1       O3         40(30) 169_555 1_555 171_555
	O2        Dy1       O3         23(19) 169_555 1_555  58_555
	O2        Dy1       O3         157(19) 169_555 1_555  73_455
	O2        Dy1       O3         120(5) 169_555 1_555  53_545
	O2        Dy1       O3         40(30) 169_555 1_555 169_555
	O2        Dy1       O3         140(30) 169_555 1_555 154_554
	O2        Dy1       O3         60(5) 169_555 1_555  50_555
	O2        Dy1       O3         120(5) 169_555 1_555  98_554
	O2        Dy1       O3         60(5) 169_555 1_555 101_555
	O2        Dy1       O3         80(20) 169_555 1_555  99_555
	O2        Dy1       O3         100(40) 169_555 1_555 153_555
	O2        Dy1       O3         60(40) 169_555 1_555  57_555
	O2        Dy1       O3         80(20) 169_555 1_555  51_555
	O2        Dy1       O3         60(40) 169_555 1_555 107_555
	O2        Dy1       O3         80(40) 169_555 1_555 170_554
	O2        Dy1       O3         100(40) 169_555 1_555 155_555
	O2        Dy1       O3         100(20) 169_555 1_555  49_445
	O2        Dy1       O3         100(20) 169_555 1_555  97_454
	O2        Dy1       O3         120(40) 169_555 1_555  74_455
	O2        Dy1       O3         80(40) 169_555 1_555 173_545
	O2        Dy1       O3         120(40) 169_555 1_555 125_455
	O2        Dy1       Bi1        Invalid  169_555 1_555   1_555
	O2        Dy1       Er1        Invalid  169_555 1_555   1_555
	O2        Dy1       O2         40(3)  50_555 1_555 169_555
	O2        Dy1       O2         40(3)  50_555 1_555 101_555
	O2        Dy1       O2         140(3)  50_555 1_555 150_544
	O2        Dy1       O2         140(3)  50_555 1_555 122_454
	O2        Dy1       O2         180.0000000(5)  50_555 1_555  77_445
	O2        Dy1       O2         82.3(9)  50_555 1_555 170_554
	O2        Dy1       O2         97.7(9)  50_555 1_555 149_545
	O2        Dy1       O2         43(2)  50_555 1_555  54_545
	O2        Dy1       O2         82.3(9)  50_555 1_555 102_554
	O2        Dy1       O2         97.7(9)  50_555 1_555 121_455
	O2        Dy1       O2         119.5(2)  50_555 1_555  98_554
	O2        Dy1       O2         60.5(2)  50_555 1_555 173_545
	O2        Dy1       O2         43(2)  50_555 1_555  74_455
	O2        Dy1       O2         137(2)  50_555 1_555  53_545
	O2        Dy1       O2         137(2)  50_555 1_555  73_455
	O2        Dy1       O2         119.5(2)  50_555 1_555 146_554
	O2        Dy1       O2         60.5(2)  50_555 1_555 125_455
	O2        Dy1       O2         118(4)  50_555 1_555  51_555
	O2        Dy1       O2         82.3(9)  50_555 1_555  99_555
	O2        Dy1       O2         62(4)  50_555 1_555  49_445
	O2        Dy1       O2         97.7(9)  50_555 1_555 145_544
	O2        Dy1       O2         82.3(9)  50_555 1_555 147_555
	O2        Dy1       O2         97.7(9)  50_555 1_555  97_454
	O2        Dy1       O3         120(5)  50_555 1_555 157_545
	O2        Dy1       O3         120(5)  50_555 1_555 123_455
	O2        Dy1       O3         60(5)  50_555 1_555 109_555
	O2        Dy1       O3         60(5)  50_555 1_555 171_555
	O2        Dy1       O3         40(30)  50_555 1_555  58_555
	O2        Dy1       O3         140(30)  50_555 1_555  73_455
	O2        Dy1       O3         140(30)  50_555 1_555  53_545
	O2        Dy1       O3         23(19)  50_555 1_555 169_555
	O2        Dy1       O3         157(19)  50_555 1_555 154_554
	O2        Dy1       O3         40(30)  50_555 1_555  50_555
	O2        Dy1       O3         157(19)  50_555 1_555  98_554
	O2        Dy1       O3         23(19)  50_555 1_555 101_555
	O2        Dy1       O3         60(40)  50_555 1_555  99_555
	O2        Dy1       O3         60(40)  50_555 1_555 153_555
	O2        Dy1       O3         100(40)  50_555 1_555  57_555
	O2        Dy1       O3         100(40)  50_555 1_555  51_555
	O2        Dy1       O3         80(20)  50_555 1_555 107_555
	O2        Dy1       O3         120(40)  50_555 1_555 170_554
	O2        Dy1       O3         80(20)  50_555 1_555 155_555
	O2        Dy1       O3         80(40)  50_555 1_555  49_445
	O2        Dy1       O3         120(40)  50_555 1_555  97_454
	O2        Dy1       O3         80(40)  50_555 1_555  74_455
	O2        Dy1       O3         100(20)  50_555 1_555 173_545
	O2        Dy1       O3         100(20)  50_555 1_555 125_455
	O2        Dy1       Bi1        Invalid   50_555 1_555   1_555
	O2        Dy1       Er1        Invalid   50_555 1_555   1_555
	O1        Dy1       O2         60.4(7)   6_555 1_555  50_555
	O1        Dy1       O2         94.0(18)   6_555 1_555 169_555
	O1        Dy1       O2         60.4(7)   6_555 1_555 101_555
	O1        Dy1       O2         86.0(18)   6_555 1_555 150_544
	O1        Dy1       O2         119.6(7)   6_555 1_555 122_454
	O1        Dy1       O2         119.6(7)   6_555 1_555  77_445
	O1        Dy1       O2         119.6(7)   6_555 1_555 170_554
	O1        Dy1       O2         60.4(7)   6_555 1_555 149_545
	O1        Dy1       O2         86.0(18)   6_555 1_555  54_545
	O1        Dy1       O2         86.0(18)   6_555 1_555 102_554
	O1        Dy1       O2         94.0(18)   6_555 1_555 121_455
	O1        Dy1       O2         156.5(18)   6_555 1_555  98_554
	O1        Dy1       O2         119.6(7)   6_555 1_555 173_545
	O1        Dy1       O2         23.5(18)   6_555 1_555  74_455
	O1        Dy1       O2         156.5(18)   6_555 1_555  53_545
	O1        Dy1       O2         94.0(18)   6_555 1_555  73_455
	O1        Dy1       O2         60.4(7)   6_555 1_555 146_554
	O1        Dy1       O2         23.5(18)   6_555 1_555 125_455
	O1        Dy1       O2         119.6(7)   6_555 1_555  51_555
	O1        Dy1       O2         119.6(7)   6_555 1_555  99_555
	O1        Dy1       O2         60.4(7)   6_555 1_555  49_445
	O1        Dy1       O2         156.5(18)   6_555 1_555 145_544
	O1        Dy1       O2         23.5(18)   6_555 1_555 147_555
	O1        Dy1       O2         60.4(7)   6_555 1_555  97_454
	O1        Dy1       O3         100(30)   6_555 1_555 157_545
	O1        Dy1       O3         80(30)   6_555 1_555 123_455
	O1        Dy1       O3         100(30)   6_555 1_555 109_555
	O1        Dy1       O3         80(30)   6_555 1_555 171_555
	O1        Dy1       O3         100(30)   6_555 1_555  58_555
	O1        Dy1       O3         80(30)   6_555 1_555  73_455
	O1        Dy1       O3         143(11)   6_555 1_555  53_545
	O1        Dy1       O3         80(30)   6_555 1_555 169_555
	O1        Dy1       O3         100(30)   6_555 1_555 154_554
	O1        Dy1       O3         37(11)   6_555 1_555  50_555
	O1        Dy1       O3         143(11)   6_555 1_555  98_554
	O1        Dy1       O3         37(11)   6_555 1_555 101_555
	O1        Dy1       O3         80(30)   6_555 1_555  99_555
	O1        Dy1       O3         37(11)   6_555 1_555 153_555
	O1        Dy1       O3         143(11)   6_555 1_555  57_555
	O1        Dy1       O3         80(30)   6_555 1_555  51_555
	O1        Dy1       O3         143(11)   6_555 1_555 107_555
	O1        Dy1       O3         143(11)   6_555 1_555 170_554
	O1        Dy1       O3         37(11)   6_555 1_555 155_555
	O1        Dy1       O3         100(30)   6_555 1_555  49_445
	O1        Dy1       O3         100(30)   6_555 1_555  97_454
	O1        Dy1       O3         37(11)   6_555 1_555  74_455
	O1        Dy1       O3         143(11)   6_555 1_555 173_545
	O1        Dy1       O3         37(11)   6_555 1_555 125_455
	O1        Dy1       Bi1        Invalid    6_555 1_555   1_555
	O1        Dy1       Er1        Invalid    6_555 1_555   1_555
	O1        Dy1       O1         70.529     5_555 1_555   6_555
	O1        Dy1       O2         119.6(7)   5_555 1_555  50_555
	O1        Dy1       O2         119.6(7)   5_555 1_555 169_555
	O1        Dy1       O2         86.0(18)   5_555 1_555 101_555
	O1        Dy1       O2         60.4(7)   5_555 1_555 150_544
	O1        Dy1       O2         94.0(18)   5_555 1_555 122_454
	O1        Dy1       O2         60.4(7)   5_555 1_555  77_445
	O1        Dy1       O2         94.0(18)   5_555 1_555 170_554
	O1        Dy1       O2         86.0(18)   5_555 1_555 149_545
	O1        Dy1       O2         156.5(18)   5_555 1_555  54_545
	O1        Dy1       O2         60.4(7)   5_555 1_555 102_554
	O1        Dy1       O2         119.6(7)   5_555 1_555 121_455
	O1        Dy1       O2         119.6(7)   5_555 1_555  98_554
	O1        Dy1       O2         156.5(18)   5_555 1_555 173_545
	O1        Dy1       O2         94.0(18)   5_555 1_555  74_455
	O1        Dy1       O2         86.0(18)   5_555 1_555  53_545
	O1        Dy1       O2         23.5(18)   5_555 1_555  73_455
	O1        Dy1       O2         23.5(18)   5_555 1_555 146_554
	O1        Dy1       O2         60.4(7)   5_555 1_555 125_455
	O1        Dy1       O2         60.4(7)   5_555 1_555  51_555
	O1        Dy1       O2         156.5(18)   5_555 1_555  99_555
	O1        Dy1       O2         119.6(7)   5_555 1_555  49_445
	O1        Dy1       O2         119.6(7)   5_555 1_555 145_544
	O1        Dy1       O2         60.4(7)   5_555 1_555 147_555
	O1        Dy1       O2         23.5(18)   5_555 1_555  97_454
	O1        Dy1       O3         100(30)   5_555 1_555 157_545
	O1        Dy1       O3         80(30)   5_555 1_555 123_455
	O1        Dy1       O3         100(30)   5_555 1_555 109_555
	O1        Dy1       O3         80(30)   5_555 1_555 171_555
	O1        Dy1       O3         143(11)   5_555 1_555  58_555
	O1        Dy1       O3         37(11)   5_555 1_555  73_455
	O1        Dy1       O3         100(30)   5_555 1_555  53_545
	O1        Dy1       O3         143(11)   5_555 1_555 169_555
	O1        Dy1       O3         37(11)   5_555 1_555 154_554
	O1        Dy1       O3         80(30)   5_555 1_555  50_555
	O1        Dy1       O3         80(30)   5_555 1_555  98_554
	O1        Dy1       O3         100(30)   5_555 1_555 101_555
	O1        Dy1       O3         143(11)   5_555 1_555  99_555
	O1        Dy1       O3         100(30)   5_555 1_555 153_555
	O1        Dy1       O3         100(30)   5_555 1_555  57_555
	O1        Dy1       O3         37(11)   5_555 1_555  51_555
	O1        Dy1       O3         143(11)   5_555 1_555 107_555
	O1        Dy1       O3         80(30)   5_555 1_555 170_554
	O1        Dy1       O3         37(11)   5_555 1_555 155_555
	O1        Dy1       O3         143(11)   5_555 1_555  49_445
	O1        Dy1       O3         37(11)   5_555 1_555  97_454
	O1        Dy1       O3         80(30)   5_555 1_555  74_455
	O1        Dy1       O3         143(11)   5_555 1_555 173_545
	O1        Dy1       O3         37(11)   5_555 1_555 125_455
	O1        Dy1       Bi1        Invalid    5_555 1_555   1_555
	O1        Dy1       Er1        Invalid    5_555 1_555   1_555
	O1        Dy1       O1         109.471   25_555 1_555   5_555
	O1        Dy1       O1         180.000   25_555 1_555   6_555
	O1        Dy1       O2         119.6(7)  25_555 1_555  50_555
	O1        Dy1       O2         86.0(18)  25_555 1_555 169_555
	O1        Dy1       O2         119.6(7)  25_555 1_555 101_555
	O1        Dy1       O2         94.0(18)  25_555 1_555 150_544
	O1        Dy1       O2         60.4(7)  25_555 1_555 122_454
	O1        Dy1       O2         60.4(7)  25_555 1_555  77_445
	O1        Dy1       O2         60.4(7)  25_555 1_555 170_554
	O1        Dy1       O2         119.6(7)  25_555 1_555 149_545
	O1        Dy1       O2         94.0(18)  25_555 1_555  54_545
	O1        Dy1       O2         94.0(18)  25_555 1_555 102_554
	O1        Dy1       O2         86.0(18)  25_555 1_555 121_455
	O1        Dy1       O2         23.5(18)  25_555 1_555  98_554
	O1        Dy1       O2         60.4(7)  25_555 1_555 173_545
	O1        Dy1       O2         156.5(18)  25_555 1_555  74_455
	O1        Dy1       O2         23.5(18)  25_555 1_555  53_545
	O1        Dy1       O2         86.0(18)  25_555 1_555  73_455
	O1        Dy1       O2         119.6(7)  25_555 1_555 146_554
	O1        Dy1       O2         156.5(18)  25_555 1_555 125_455
	O1        Dy1       O2         60.4(7)  25_555 1_555  51_555
	O1        Dy1       O2         60.4(7)  25_555 1_555  99_555
	O1        Dy1       O2         119.6(7)  25_555 1_555  49_445
	O1        Dy1       O2         23.5(18)  25_555 1_555 145_544
	O1        Dy1       O2         156.5(18)  25_555 1_555 147_555
	O1        Dy1       O2         119.6(7)  25_555 1_555  97_454
	O1        Dy1       O3         80(30)  25_555 1_555 157_545
	O1        Dy1       O3         100(30)  25_555 1_555 123_455
	O1        Dy1       O3         80(30)  25_555 1_555 109_555
	O1        Dy1       O3         100(30)  25_555 1_555 171_555
	O1        Dy1       O3         80(30)  25_555 1_555  58_555
	O1        Dy1       O3         100(30)  25_555 1_555  73_455
	O1        Dy1       O3         37(11)  25_555 1_555  53_545
	O1        Dy1       O3         100(30)  25_555 1_555 169_555
	O1        Dy1       O3         80(30)  25_555 1_555 154_554
	O1        Dy1       O3         143(11)  25_555 1_555  50_555
	O1        Dy1       O3         37(11)  25_555 1_555  98_554
	O1        Dy1       O3         143(11)  25_555 1_555 101_555
	O1        Dy1       O3         100(30)  25_555 1_555  99_555
	O1        Dy1       O3         143(11)  25_555 1_555 153_555
	O1        Dy1       O3         37(11)  25_555 1_555  57_555
	O1        Dy1       O3         100(30)  25_555 1_555  51_555
	O1        Dy1       O3         37(11)  25_555 1_555 107_555
	O1        Dy1       O3         37(11)  25_555 1_555 170_554
	O1        Dy1       O3         143(11)  25_555 1_555 155_555
	O1        Dy1       O3         80(30)  25_555 1_555  49_445
	O1        Dy1       O3         80(30)  25_555 1_555  97_454
	O1        Dy1       O3         143(11)  25_555 1_555  74_455
	O1        Dy1       O3         37(11)  25_555 1_555 173_545
	O1        Dy1       O3         143(11)  25_555 1_555 125_455
	O1        Dy1       Bi1        Invalid   25_555 1_555   1_555
	O1        Dy1       Er1        Invalid   25_555 1_555   1_555
	O1        Dy1       O1         70.529    26_555 1_555  25_555
	O1        Dy1       O1         180.000   26_555 1_555   5_555
	O1        Dy1       O1         109.471   26_555 1_555   6_555
	O1        Dy1       O2         60.4(7)  26_555 1_555  50_555
	O1        Dy1       O2         60.4(7)  26_555 1_555 169_555
	O1        Dy1       O2         94.0(18)  26_555 1_555 101_555
	O1        Dy1       O2         119.6(7)  26_555 1_555 150_544
	O1        Dy1       O2         86.0(18)  26_555 1_555 122_454
	O1        Dy1       O2         119.6(7)  26_555 1_555  77_445
	O1        Dy1       O2         86.0(18)  26_555 1_555 170_554
	O1        Dy1       O2         94.0(18)  26_555 1_555 149_545
	O1        Dy1       O2         23.5(18)  26_555 1_555  54_545
	O1        Dy1       O2         119.6(7)  26_555 1_555 102_554
	O1        Dy1       O2         60.4(7)  26_555 1_555 121_455
	O1        Dy1       O2         60.4(7)  26_555 1_555  98_554
	O1        Dy1       O2         23.5(18)  26_555 1_555 173_545
	O1        Dy1       O2         86.0(18)  26_555 1_555  74_455
	O1        Dy1       O2         94.0(18)  26_555 1_555  53_545
	O1        Dy1       O2         156.5(18)  26_555 1_555  73_455
	O1        Dy1       O2         156.5(18)  26_555 1_555 146_554
	O1        Dy1       O2         119.6(7)  26_555 1_555 125_455
	O1        Dy1       O2         119.6(7)  26_555 1_555  51_555
	O1        Dy1       O2         23.5(18)  26_555 1_555  99_555
	O1        Dy1       O2         60.4(7)  26_555 1_555  49_445
	O1        Dy1       O2         60.4(7)  26_555 1_555 145_544
	O1        Dy1       O2         119.6(7)  26_555 1_555 147_555
	O1        Dy1       O2         156.5(18)  26_555 1_555  97_454
	O1        Dy1       O3         80(30)  26_555 1_555 157_545
	O1        Dy1       O3         100(30)  26_555 1_555 123_455
	O1        Dy1       O3         80(30)  26_555 1_555 109_555
	O1        Dy1       O3         100(30)  26_555 1_555 171_555
	O1        Dy1       O3         37(11)  26_555 1_555  58_555
	O1        Dy1       O3         143(11)  26_555 1_555  73_455
	O1        Dy1       O3         80(30)  26_555 1_555  53_545
	O1        Dy1       O3         37(11)  26_555 1_555 169_555
	O1        Dy1       O3         143(11)  26_555 1_555 154_554
	O1        Dy1       O3         100(30)  26_555 1_555  50_555
	O1        Dy1       O3         100(30)  26_555 1_555  98_554
	O1        Dy1       O3         80(30)  26_555 1_555 101_555
	O1        Dy1       O3         37(11)  26_555 1_555  99_555
	O1        Dy1       O3         80(30)  26_555 1_555 153_555
	O1        Dy1       O3         80(30)  26_555 1_555  57_555
	O1        Dy1       O3         143(11)  26_555 1_555  51_555
	O1        Dy1       O3         37(11)  26_555 1_555 107_555
	O1        Dy1       O3         100(30)  26_555 1_555 170_554
	O1        Dy1       O3         143(11)  26_555 1_555 155_555
	O1        Dy1       O3         37(11)  26_555 1_555  49_445
	O1        Dy1       O3         143(11)  26_555 1_555  97_454
	O1        Dy1       O3         100(30)  26_555 1_555  74_455
	O1        Dy1       O3         37(11)  26_555 1_555 173_545
	O1        Dy1       O3         143(11)  26_555 1_555 125_455
	O1        Dy1       Bi1        Invalid   26_555 1_555   1_555
	O1        Dy1       Er1        Invalid   26_555 1_555   1_555
	O1        Dy1       O1         70.529     2_555 1_555  26_555
	O1        Dy1       O1         109.471    2_555 1_555  25_555
	O1        Dy1       O1         109.471    2_555 1_555   5_555
	O1        Dy1       O1         70.529     2_555 1_555   6_555
	O1        Dy1       O2         86.0(18)   2_555 1_555  50_555
	O1        Dy1       O2         119.6(7)   2_555 1_555 169_555
	O1        Dy1       O2         119.6(7)   2_555 1_555 101_555
	O1        Dy1       O2         60.4(7)   2_555 1_555 150_544
	O1        Dy1       O2         60.4(7)   2_555 1_555 122_454
	O1        Dy1       O2         94.0(18)   2_555 1_555  77_445
	O1        Dy1       O2         156.5(18)   2_555 1_555 170_554
	O1        Dy1       O2         23.5(18)   2_555 1_555 149_545
	O1        Dy1       O2         60.4(7)   2_555 1_555  54_545
	O1        Dy1       O2         156.5(18)   2_555 1_555 102_554
	O1        Dy1       O2         23.5(18)   2_555 1_555 121_455
	O1        Dy1       O2         86.0(18)   2_555 1_555  98_554
	O1        Dy1       O2         94.0(18)   2_555 1_555 173_545
	O1        Dy1       O2         60.4(7)   2_555 1_555  74_455
	O1        Dy1       O2         119.6(7)   2_555 1_555  53_545
	O1        Dy1       O2         119.6(7)   2_555 1_555  73_455
	O1        Dy1       O2         86.0(18)   2_555 1_555 146_554
	O1        Dy1       O2         94.0(18)   2_555 1_555 125_455
	O1        Dy1       O2         156.5(18)   2_555 1_555  51_555
	O1        Dy1       O2         60.4(7)   2_555 1_555  99_555
	O1        Dy1       O2         23.5(18)   2_555 1_555  49_445
	O1        Dy1       O2         119.6(7)   2_555 1_555 145_544
	O1        Dy1       O2         60.4(7)   2_555 1_555 147_555
	O1        Dy1       O2         119.6(7)   2_555 1_555  97_454
	O1        Dy1       O3         37(11)   2_555 1_555 157_545
	O1        Dy1       O3         37(11)   2_555 1_555 123_455
	O1        Dy1       O3         143(11)   2_555 1_555 109_555
	O1        Dy1       O3         143(11)   2_555 1_555 171_555
	O1        Dy1       O3         100(30)   2_555 1_555  58_555
	O1        Dy1       O3         80(30)   2_555 1_555  73_455
	O1        Dy1       O3         80(30)   2_555 1_555  53_545
	O1        Dy1       O3         80(30)   2_555 1_555 169_555
	O1        Dy1       O3         100(30)   2_555 1_555 154_554
	O1        Dy1       O3         100(30)   2_555 1_555  50_555
	O1        Dy1       O3         100(30)   2_555 1_555  98_554
	O1        Dy1       O3         80(30)   2_555 1_555 101_555
	O1        Dy1       O3         37(11)   2_555 1_555  99_555
	O1        Dy1       O3         37(11)   2_555 1_555 153_555
	O1        Dy1       O3         143(11)   2_555 1_555  57_555
	O1        Dy1       O3         143(11)   2_555 1_555  51_555
	O1        Dy1       O3         100(30)   2_555 1_555 107_555
	O1        Dy1       O3         143(11)   2_555 1_555 170_554
	O1        Dy1       O3         100(30)   2_555 1_555 155_555
	O1        Dy1       O3         37(11)   2_555 1_555  49_445
	O1        Dy1       O3         143(11)   2_555 1_555  97_454
	O1        Dy1       O3         37(11)   2_555 1_555  74_455
	O1        Dy1       O3         80(30)   2_555 1_555 173_545
	O1        Dy1       O3         80(30)   2_555 1_555 125_455
	O1        Dy1       Bi1        Invalid    2_555 1_555   1_555
	O1        Dy1       Er1        Invalid    2_555 1_555   1_555
	O1        Dy1       O1         180.000   29_555 1_555   2_555
	O1        Dy1       O1         109.471   29_555 1_555  26_555
	O1        Dy1       O1         70.529    29_555 1_555  25_555
	O1        Dy1       O1         70.529    29_555 1_555   5_555
	O1        Dy1       O1         109.471   29_555 1_555   6_555
	O1        Dy1       O2         94.0(18)  29_555 1_555  50_555
	O1        Dy1       O2         60.4(7)  29_555 1_555 169_555
	O1        Dy1       O2         60.4(7)  29_555 1_555 101_555
	O1        Dy1       O2         119.6(7)  29_555 1_555 150_544
	O1        Dy1       O2         119.6(7)  29_555 1_555 122_454
	O1        Dy1       O2         86.0(18)  29_555 1_555  77_445
	O1        Dy1       O2         23.5(18)  29_555 1_555 170_554
	O1        Dy1       O2         156.5(18)  29_555 1_555 149_545
	O1        Dy1       O2         119.6(7)  29_555 1_555  54_545
	O1        Dy1       O2         23.5(18)  29_555 1_555 102_554
	O1        Dy1       O2         156.5(18)  29_555 1_555 121_455
	O1        Dy1       O2         94.0(18)  29_555 1_555  98_554
	O1        Dy1       O2         86.0(18)  29_555 1_555 173_545
	O1        Dy1       O2         119.6(7)  29_555 1_555  74_455
	O1        Dy1       O2         60.4(7)  29_555 1_555  53_545
	O1        Dy1       O2         60.4(7)  29_555 1_555  73_455
	O1        Dy1       O2         94.0(18)  29_555 1_555 146_554
	O1        Dy1       O2         86.0(18)  29_555 1_555 125_455
	O1        Dy1       O2         23.5(18)  29_555 1_555  51_555
	O1        Dy1       O2         119.6(7)  29_555 1_555  99_555
	O1        Dy1       O2         156.5(18)  29_555 1_555  49_445
	O1        Dy1       O2         60.4(7)  29_555 1_555 145_544
	O1        Dy1       O2         119.6(7)  29_555 1_555 147_555
	O1        Dy1       O2         60.4(7)  29_555 1_555  97_454
	O1        Dy1       O3         143(11)  29_555 1_555 157_545
	O1        Dy1       O3         143(11)  29_555 1_555 123_455
	O1        Dy1       O3         37(11)  29_555 1_555 109_555
	O1        Dy1       O3         37(11)  29_555 1_555 171_555
	O1        Dy1       O3         80(30)  29_555 1_555  58_555
	O1        Dy1       O3         100(30)  29_555 1_555  73_455
	O1        Dy1       O3         100(30)  29_555 1_555  53_545
	O1        Dy1       O3         100(30)  29_555 1_555 169_555
	O1        Dy1       O3         80(30)  29_555 1_555 154_554
	O1        Dy1       O3         80(30)  29_555 1_555  50_555
	O1        Dy1       O3         80(30)  29_555 1_555  98_554
	O1        Dy1       O3         100(30)  29_555 1_555 101_555
	O1        Dy1       O3         143(11)  29_555 1_555  99_555
	O1        Dy1       O3         143(11)  29_555 1_555 153_555
	O1        Dy1       O3         37(11)  29_555 1_555  57_555
	O1        Dy1       O3         37(11)  29_555 1_555  51_555
	O1        Dy1       O3         80(30)  29_555 1_555 107_555
	O1        Dy1       O3         37(11)  29_555 1_555 170_554
	O1        Dy1       O3         80(30)  29_555 1_555 155_555
	O1        Dy1       O3         143(11)  29_555 1_555  49_445
	O1        Dy1       O3         37(11)  29_555 1_555  97_454
	O1        Dy1       O3         143(11)  29_555 1_555  74_455
	O1        Dy1       O3         100(30)  29_555 1_555 173_545
	O1        Dy1       O3         100(30)  29_555 1_555 125_455
	O1        Dy1       Bi1        Invalid   29_555 1_555   1_555
	O1        Dy1       Er1        Invalid   29_555 1_555   1_555
	O1        Dy1       O1         109.471    3_555 1_555  29_555
	O1        Dy1       O1         70.529     3_555 1_555   2_555
	O1        Dy1       O1         109.471    3_555 1_555  26_555
	O1        Dy1       O1         70.529     3_555 1_555  25_555
	O1        Dy1       O1         70.529     3_555 1_555   5_555
	O1        Dy1       O1         109.471    3_555 1_555   6_555
	O1        Dy1       O2         156.5(18)   3_555 1_555  50_555
	O1        Dy1       O2         156.5(18)   3_555 1_555 169_555
	O1        Dy1       O2         156.5(18)   3_555 1_555 101_555
	O1        Dy1       O2         23.5(18)   3_555 1_555 150_544
	O1        Dy1       O2         23.5(18)   3_555 1_555 122_454
	O1        Dy1       O2         23.5(18)   3_555 1_555  77_445
	O1        Dy1       O2         119.6(7)   3_555 1_555 170_554
	O1        Dy1       O2         60.4(7)   3_555 1_555 149_545
	O1        Dy1       O2         119.6(7)   3_555 1_555  54_545
	O1        Dy1       O2         119.6(7)   3_555 1_555 102_554
	O1        Dy1       O2         60.4(7)   3_555 1_555 121_455
	O1        Dy1       O2         60.4(7)   3_555 1_555  98_554
	O1        Dy1       O2         119.6(7)   3_555 1_555 173_545
	O1        Dy1       O2         119.6(7)   3_555 1_555  74_455
	O1        Dy1       O2         60.4(7)   3_555 1_555  53_545
	O1        Dy1       O2         60.4(7)   3_555 1_555  73_455
	O1        Dy1       O2         60.4(7)   3_555 1_555 146_554
	O1        Dy1       O2         119.6(7)   3_555 1_555 125_455
	O1        Dy1       O2         86.0(18)   3_555 1_555  51_555
	O1        Dy1       O2         86.0(18)   3_555 1_555  99_555
	O1        Dy1       O2         94.0(18)   3_555 1_555  49_445
	O1        Dy1       O2         94.0(18)   3_555 1_555 145_544
	O1        Dy1       O2         86.0(18)   3_555 1_555 147_555
	O1        Dy1       O2         94.0(18)   3_555 1_555  97_454
	O1        Dy1       O3         37(11)   3_555 1_555 157_545
	O1        Dy1       O3         37(11)   3_555 1_555 123_455
	O1        Dy1       O3         143(11)   3_555 1_555 109_555
	O1        Dy1       O3         143(11)   3_555 1_555 171_555
	O1        Dy1       O3         143(11)   3_555 1_555  58_555
	O1        Dy1       O3         37(11)   3_555 1_555  73_455
	O1        Dy1       O3         37(11)   3_555 1_555  53_545
	O1        Dy1       O3         143(11)   3_555 1_555 169_555
	O1        Dy1       O3         37(11)   3_555 1_555 154_554
	O1        Dy1       O3         143(11)   3_555 1_555  50_555
	O1        Dy1       O3         37(11)   3_555 1_555  98_554
	O1        Dy1       O3         143(11)   3_555 1_555 101_555
	O1        Dy1       O3         100(30)   3_555 1_555  99_555
	O1        Dy1       O3         100(30)   3_555 1_555 153_555
	O1        Dy1       O3         100(30)   3_555 1_555  57_555
	O1        Dy1       O3         100(30)   3_555 1_555  51_555
	O1        Dy1       O3         100(30)   3_555 1_555 107_555
	O1        Dy1       O3         80(30)   3_555 1_555 170_554
	O1        Dy1       O3         100(30)   3_555 1_555 155_555
	O1        Dy1       O3         80(30)   3_555 1_555  49_445
	O1        Dy1       O3         80(30)   3_555 1_555  97_454
	O1        Dy1       O3         80(30)   3_555 1_555  74_455
	O1        Dy1       O3         80(30)   3_555 1_555 173_545
	O1        Dy1       O3         80(30)   3_555 1_555 125_455
	O1        Dy1       Bi1        Invalid    3_555 1_555   1_555
	O1        Dy1       Er1        Invalid    3_555 1_555   1_555
	O1        Dy1       O1         180.000    1_555 1_555   3_555
	O1        Dy1       O1         70.529     1_555 1_555  29_555
	O1        Dy1       O1         109.471    1_555 1_555   2_555
	O1        Dy1       O1         70.529     1_555 1_555  26_555
	O1        Dy1       O1         109.471    1_555 1_555  25_555
	O1        Dy1       O1         109.471    1_555 1_555   5_555
	O1        Dy1       O1         70.529     1_555 1_555   6_555
	O1        Dy1       O2         23.5(18)   1_555 1_555  50_555
	O1        Dy1       O2         23.5(18)   1_555 1_555 169_555
	O1        Dy1       O2         23.5(18)   1_555 1_555 101_555
	O1        Dy1       O2         156.5(18)   1_555 1_555 150_544
	O1        Dy1       O2         156.5(18)   1_555 1_555 122_454
	O1        Dy1       O2         156.5(18)   1_555 1_555  77_445
	O1        Dy1       O2         60.4(7)   1_555 1_555 170_554
	O1        Dy1       O2         119.6(7)   1_555 1_555 149_545
	O1        Dy1       O2         60.4(7)   1_555 1_555  54_545
	O1        Dy1       O2         60.4(7)   1_555 1_555 102_554
	O1        Dy1       O2         119.6(7)   1_555 1_555 121_455
	O1        Dy1       O2         119.6(7)   1_555 1_555  98_554
	O1        Dy1       O2         60.4(7)   1_555 1_555 173_545
	O1        Dy1       O2         60.4(7)   1_555 1_555  74_455
	O1        Dy1       O2         119.6(7)   1_555 1_555  53_545
	O1        Dy1       O2         119.6(7)   1_555 1_555  73_455
	O1        Dy1       O2         119.6(7)   1_555 1_555 146_554
	O1        Dy1       O2         60.4(7)   1_555 1_555 125_455
	O1        Dy1       O2         94.0(18)   1_555 1_555  51_555
	O1        Dy1       O2         94.0(18)   1_555 1_555  99_555
	O1        Dy1       O2         86.0(18)   1_555 1_555  49_445
	O1        Dy1       O2         86.0(18)   1_555 1_555 145_544
	O1        Dy1       O2         94.0(18)   1_555 1_555 147_555
	O1        Dy1       O2         86.0(18)   1_555 1_555  97_454
	O1        Dy1       O3         143(11)   1_555 1_555 157_545
	O1        Dy1       O3         143(11)   1_555 1_555 123_455
	O1        Dy1       O3         37(11)   1_555 1_555 109_555
	O1        Dy1       O3         37(11)   1_555 1_555 171_555
	O1        Dy1       O3         37(11)   1_555 1_555  58_555
	O1        Dy1       O3         143(11)   1_555 1_555  73_455
	O1        Dy1       O3         143(11)   1_555 1_555  53_545
	O1        Dy1       O3         37(11)   1_555 1_555 169_555
	O1        Dy1       O3         143(11)   1_555 1_555 154_554
	O1        Dy1       O3         37(11)   1_555 1_555  50_555
	O1        Dy1       O3         143(11)   1_555 1_555  98_554
	O1        Dy1       O3         37(11)   1_555 1_555 101_555
	O1        Dy1       O3         80(30)   1_555 1_555  99_555
	O1        Dy1       O3         80(30)   1_555 1_555 153_555
	O1        Dy1       O3         80(30)   1_555 1_555  57_555
	O1        Dy1       O3         80(30)   1_555 1_555  51_555
	O1        Dy1       O3         80(30)   1_555 1_555 107_555
	O1        Dy1       O3         100(30)   1_555 1_555 170_554
	O1        Dy1       O3         80(30)   1_555 1_555 155_555
	O1        Dy1       O3         100(30)   1_555 1_555  49_445
	O1        Dy1       O3         100(30)   1_555 1_555  97_454
	O1        Dy1       O3         100(30)   1_555 1_555  74_455
	O1        Dy1       O3         100(30)   1_555 1_555 173_545
	O1        Dy1       O3         100(30)   1_555 1_555 125_455
	O1        Dy1       Bi1        Invalid    1_555 1_555   1_555
	O1        Dy1       Er1        Invalid    1_555 1_555   1_555
	O3        Dy1       O1         100(20)  26_555 1_555   1_555
	O3        Dy1       O1         80(20)  26_555 1_555   3_555
	O3        Dy1       O1         120(8)  26_555 1_555  29_555
	O3        Dy1       O1         60(8)  26_555 1_555   2_555
	O3        Dy1       O1         30(20)  26_555 1_555  26_555
	O3        Dy1       O1         60(8)  26_555 1_555  25_555
	O3        Dy1       O1         150(20)  26_555 1_555   5_555
	O3        Dy1       O1         120(8)  26_555 1_555   6_555
	O3        Dy1       O2         80(20)  26_555 1_555  50_555
	O3        Dy1       O2         80(20)  26_555 1_555 169_555
	O3        Dy1       O2         120(20)  26_555 1_555 101_555
	O3        Dy1       O2         100(20)  26_555 1_555 150_544
	O3        Dy1       O2         60(20)  26_555 1_555 122_454
	O3        Dy1       O2         100(20)  26_555 1_555  77_445
	O3        Dy1       O2         99(12)  26_555 1_555 170_554
	O3        Dy1       O2         81(12)  26_555 1_555 149_545
	O3        Dy1       O2         40(20)  26_555 1_555  54_545
	O3        Dy1       O2         138(15)  26_555 1_555 102_554
	O3        Dy1       O2         42(15)  26_555 1_555 121_455
	O3        Dy1       O2         42(15)  26_555 1_555  98_554
	O3        Dy1       O2         40(20)  26_555 1_555 173_545
	O3        Dy1       O2         99(12)  26_555 1_555  74_455
	O3        Dy1       O2         81(12)  26_555 1_555  53_545
	O3        Dy1       O2         140(20)  26_555 1_555  73_455
	O3        Dy1       O2         140(20)  26_555 1_555 146_554
	O3        Dy1       O2         138(15)  26_555 1_555 125_455
	O3        Dy1       O2         119(3)  26_555 1_555  51_555
	O3        Dy1       O2         2(20)  26_555 1_555  99_555
	O3        Dy1       O2         61(3)  26_555 1_555  49_445
	O3        Dy1       O2         61(3)  26_555 1_555 145_544
	O3        Dy1       O2         119(3)  26_555 1_555 147_555
	O3        Dy1       O2         180(20)  26_555 1_555  97_454
	O3        Dy1       O3         60(60)  26_555 1_555 157_545
	O3        Dy1       O3         80(20)  26_555 1_555 123_455
	O3        Dy1       O3         100(20)  26_555 1_555 109_555
	O3        Dy1       O3         120(60)  26_555 1_555 171_555
	O3        Dy1       O3         60(30)  26_555 1_555  58_555
	O3        Dy1       O3         120(30)  26_555 1_555  73_455
	O3        Dy1       O3         60(60)  26_555 1_555  53_545
	O3        Dy1       O3         60(30)  26_555 1_555 169_555
	O3        Dy1       O3         120(30)  26_555 1_555 154_554
	O3        Dy1       O3         120(60)  26_555 1_555  50_555
	O3        Dy1       O3         80(20)  26_555 1_555  98_554
	O3        Dy1       O3         100(20)  26_555 1_555 101_555
	O3        Dy1       O3         40(40)  26_555 1_555  99_555
	O3        Dy1       O3         84(17)  26_555 1_555 153_555
	O3        Dy1       O3         84(17)  26_555 1_555  57_555
	O3        Dy1       O3         160(20)  26_555 1_555  51_555
	O3        Dy1       O3         40(40)  26_555 1_555 107_555
	O3        Dy1       O3         96(17)  26_555 1_555 170_554
	O3        Dy1       O3         160(20)  26_555 1_555 155_555
	O3        Dy1       O3         20(20)  26_555 1_555  49_445
	O3        Dy1       O3         140(40)  26_555 1_555  97_454
	O3        Dy1       O3         96(17)  26_555 1_555  74_455
	O3        Dy1       O3         20(20)  26_555 1_555 173_545
	O3        Dy1       O3         140(40)  26_555 1_555 125_455
	O3        Dy1       Bi1        Invalid   26_555 1_555   1_555
	O3        Dy1       Er1        Invalid   26_555 1_555   1_555
	O3        Dy1       O3         119(7)   1_455 1_555  26_555
	O3        Dy1       O1         100(20)   1_455 1_555   1_555
	O3        Dy1       O1         80(20)   1_455 1_555   3_555
	O3        Dy1       O1         120(8)   1_455 1_555  29_555
	O3        Dy1       O1         60(8)   1_455 1_555   2_555
	O3        Dy1       O1         120(8)   1_455 1_555  26_555
	O3        Dy1       O1         150(20)   1_455 1_555  25_555
	O3        Dy1       O1         60(8)   1_455 1_555   5_555
	O3        Dy1       O1         30(20)   1_455 1_555   6_555
	O3        Dy1       O2         80(20)   1_455 1_555  50_555
	O3        Dy1       O2         120(20)   1_455 1_555 169_555
	O3        Dy1       O2         80(20)   1_455 1_555 101_555
	O3        Dy1       O2         60(20)   1_455 1_555 150_544
	O3        Dy1       O2         100(20)   1_455 1_555 122_454
	O3        Dy1       O2         100(20)   1_455 1_555  77_445
	O3        Dy1       O2         138(15)   1_455 1_555 170_554
	O3        Dy1       O2         42(15)   1_455 1_555 149_545
	O3        Dy1       O2         99(12)   1_455 1_555  54_545
	O3        Dy1       O2         99(12)   1_455 1_555 102_554
	O3        Dy1       O2         81(12)   1_455 1_555 121_455
	O3        Dy1       O2         140(20)   1_455 1_555  98_554
	O3        Dy1       O2         138(15)   1_455 1_555 173_545
	O3        Dy1       O2         40(20)   1_455 1_555  74_455
	O3        Dy1       O2         140(20)   1_455 1_555  53_545
	O3        Dy1       O2         81(12)   1_455 1_555  73_455
	O3        Dy1       O2         42(15)   1_455 1_555 146_554
	O3        Dy1       O2         40(20)   1_455 1_555 125_455
	O3        Dy1       O2         119(3)   1_455 1_555  51_555
	O3        Dy1       O2         119(3)   1_455 1_555  99_555
	O3        Dy1       O2         61(3)   1_455 1_555  49_445
	O3        Dy1       O2         180(20)   1_455 1_555 145_544
	O3        Dy1       O2         2(20)   1_455 1_555 147_555
	O3        Dy1       O2         61(3)   1_455 1_555  97_454
	O3        Dy1       O3         80(20)   1_455 1_555 157_545
	O3        Dy1       O3         60(60)   1_455 1_555 123_455
	O3        Dy1       O3         120(60)   1_455 1_555 109_555
	O3        Dy1       O3         100(20)   1_455 1_555 171_555
	O3        Dy1       O3         120(60)   1_455 1_555  58_555
	O3        Dy1       O3         60(60)   1_455 1_555  73_455
	O3        Dy1       O3         120(30)   1_455 1_555  53_545
	O3        Dy1       O3         100(20)   1_455 1_555 169_555
	O3        Dy1       O3         80(20)   1_455 1_555 154_554
	O3        Dy1       O3         60(30)   1_455 1_555  50_555
	O3        Dy1       O3         120(30)   1_455 1_555  98_554
	O3        Dy1       O3         60(30)   1_455 1_555 101_555
	O3        Dy1       O3         84(17)   1_455 1_555  99_555
	O3        Dy1       O3         40(40)   1_455 1_555 153_555
	O3        Dy1       O3         160(20)   1_455 1_555  57_555
	O3        Dy1       O3         84(17)   1_455 1_555  51_555
	O3        Dy1       O3         160(20)   1_455 1_555 107_555
	O3        Dy1       O3         140(40)   1_455 1_555 170_554
	O3        Dy1       O3         40(40)   1_455 1_555 155_555
	O3        Dy1       O3         96(17)   1_455 1_555  49_445
	O3        Dy1       O3         96(17)   1_455 1_555  97_454
	O3        Dy1       O3         20(20)   1_455 1_555  74_455
	O3        Dy1       O3         140(40)   1_455 1_555 173_545
	O3        Dy1       O3         20(20)   1_455 1_555 125_455
	O3        Dy1       Bi1        Invalid    1_455 1_555   1_555
	O3        Dy1       Er1        Invalid    1_455 1_555   1_555
	O3        Dy1       O3         61(7)   9_565 1_555   1_455
	O3        Dy1       O3         180.000    9_565 1_555  26_555
	O3        Dy1       O1         80(20)   9_565 1_555   1_555
	O3        Dy1       O1         100(20)   9_565 1_555   3_555
	O3        Dy1       O1         60(8)   9_565 1_555  29_555
	O3        Dy1       O1         120(8)   9_565 1_555   2_555
	O3        Dy1       O1         150(20)   9_565 1_555  26_555
	O3        Dy1       O1         120(8)   9_565 1_555  25_555
	O3        Dy1       O1         30(20)   9_565 1_555   5_555
	O3        Dy1       O1         60(8)   9_565 1_555   6_555
	O3        Dy1       O2         100(20)   9_565 1_555  50_555
	O3        Dy1       O2         100(20)   9_565 1_555 169_555
	O3        Dy1       O2         60(20)   9_565 1_555 101_555
	O3        Dy1       O2         80(20)   9_565 1_555 150_544
	O3        Dy1       O2         120(20)   9_565 1_555 122_454
	O3        Dy1       O2         80(20)   9_565 1_555  77_445
	O3        Dy1       O2         81(12)   9_565 1_555 170_554
	O3        Dy1       O2         99(12)   9_565 1_555 149_545
	O3        Dy1       O2         140(20)   9_565 1_555  54_545
	O3        Dy1       O2         42(15)   9_565 1_555 102_554
	O3        Dy1       O2         138(15)   9_565 1_555 121_455
	O3        Dy1       O2         138(15)   9_565 1_555  98_554
	O3        Dy1       O2         140(20)   9_565 1_555 173_545
	O3        Dy1       O2         81(12)   9_565 1_555  74_455
	O3        Dy1       O2         99(12)   9_565 1_555  53_545
	O3        Dy1       O2         40(20)   9_565 1_555  73_455
	O3        Dy1       O2         40(20)   9_565 1_555 146_554
	O3        Dy1       O2         42(15)   9_565 1_555 125_455
	O3        Dy1       O2         61(3)   9_565 1_555  51_555
	O3        Dy1       O2         180(20)   9_565 1_555  99_555
	O3        Dy1       O2         119(3)   9_565 1_555  49_445
	O3        Dy1       O2         119(3)   9_565 1_555 145_544
	O3        Dy1       O2         61(3)   9_565 1_555 147_555
	O3        Dy1       O2         2(20)   9_565 1_555  97_454
	O3        Dy1       O3         120(60)   9_565 1_555 157_545
	O3        Dy1       O3         100(20)   9_565 1_555 123_455
	O3        Dy1       O3         80(20)   9_565 1_555 109_555
	O3        Dy1       O3         60(60)   9_565 1_555 171_555
	O3        Dy1       O3         120(30)   9_565 1_555  58_555
	O3        Dy1       O3         60(30)   9_565 1_555  73_455
	O3        Dy1       O3         120(60)   9_565 1_555  53_545
	O3        Dy1       O3         120(30)   9_565 1_555 169_555
	O3        Dy1       O3         60(30)   9_565 1_555 154_554
	O3        Dy1       O3         60(60)   9_565 1_555  50_555
	O3        Dy1       O3         100(20)   9_565 1_555  98_554
	O3        Dy1       O3         80(20)   9_565 1_555 101_555
	O3        Dy1       O3         140(40)   9_565 1_555  99_555
	O3        Dy1       O3         96(17)   9_565 1_555 153_555
	O3        Dy1       O3         96(17)   9_565 1_555  57_555
	O3        Dy1       O3         20(20)   9_565 1_555  51_555
	O3        Dy1       O3         140(40)   9_565 1_555 107_555
	O3        Dy1       O3         84(17)   9_565 1_555 170_554
	O3        Dy1       O3         20(20)   9_565 1_555 155_555
	O3        Dy1       O3         160(20)   9_565 1_555  49_445
	O3        Dy1       O3         40(40)   9_565 1_555  97_454
	O3        Dy1       O3         84(17)   9_565 1_555  74_455
	O3        Dy1       O3         160(20)   9_565 1_555 173_545
	O3        Dy1       O3         40(40)   9_565 1_555 125_455
	O3        Dy1       Bi1        Invalid    9_565 1_555   1_555
	O3        Dy1       Er1        Invalid    9_565 1_555   1_555
	O3        Dy1       O3         61(7)  29_555 1_555   9_565
	O3        Dy1       O3         119(7)  29_555 1_555   1_455
	O3        Dy1       O3         119(7)  29_555 1_555  26_555
	O3        Dy1       O1         100(20)  29_555 1_555   1_555
	O3        Dy1       O1         80(20)  29_555 1_555   3_555
	O3        Dy1       O1         30(20)  29_555 1_555  29_555
	O3        Dy1       O1         150(20)  29_555 1_555   2_555
	O3        Dy1       O1         120(8)  29_555 1_555  26_555
	O3        Dy1       O1         60(8)  29_555 1_555  25_555
	O3        Dy1       O1         60(8)  29_555 1_555   5_555
	O3        Dy1       O1         120(8)  29_555 1_555   6_555
	O3        Dy1       O2         120(20)  29_555 1_555  50_555
	O3        Dy1       O2         80(20)  29_555 1_555 169_555
	O3        Dy1       O2         80(20)  29_555 1_555 101_555
	O3        Dy1       O2         100(20)  29_555 1_555 150_544
	O3        Dy1       O2         100(20)  29_555 1_555 122_454
	O3        Dy1       O2         60(20)  29_555 1_555  77_445
	O3        Dy1       O2         40(20)  29_555 1_555 170_554
	O3        Dy1       O2         140(20)  29_555 1_555 149_545
	O3        Dy1       O2         138(15)  29_555 1_555  54_545
	O3        Dy1       O2         40(20)  29_555 1_555 102_554
	O3        Dy1       O2         140(20)  29_555 1_555 121_455
	O3        Dy1       O2         81(12)  29_555 1_555  98_554
	O3        Dy1       O2         99(12)  29_555 1_555 173_545
	O3        Dy1       O2         138(15)  29_555 1_555  74_455
	O3        Dy1       O2         42(15)  29_555 1_555  53_545
	O3        Dy1       O2         42(15)  29_555 1_555  73_455
	O3        Dy1       O2         81(12)  29_555 1_555 146_554
	O3        Dy1       O2         99(12)  29_555 1_555 125_455
	O3        Dy1       O2         2(20)  29_555 1_555  51_555
	O3        Dy1       O2         119(3)  29_555 1_555  99_555
	O3        Dy1       O2         180(20)  29_555 1_555  49_445
	O3        Dy1       O2         61(3)  29_555 1_555 145_544
	O3        Dy1       O2         119(3)  29_555 1_555 147_555
	O3        Dy1       O2         61(3)  29_555 1_555  97_454
	O3        Dy1       O3         120(30)  29_555 1_555 157_545
	O3        Dy1       O3         120(30)  29_555 1_555 123_455
	O3        Dy1       O3         60(30)  29_555 1_555 109_555
	O3        Dy1       O3         60(30)  29_555 1_555 171_555
	O3        Dy1       O3         100(20)  29_555 1_555  58_555
	O3        Dy1       O3         80(20)  29_555 1_555  73_455
	O3        Dy1       O3         80(20)  29_555 1_555  53_545
	O3        Dy1       O3         120(60)  29_555 1_555 169_555
	O3        Dy1       O3         60(60)  29_555 1_555 154_554
	O3        Dy1       O3         100(20)  29_555 1_555  50_555
	O3        Dy1       O3         60(60)  29_555 1_555  98_554
	O3        Dy1       O3         120(60)  29_555 1_555 101_555
	O3        Dy1       O3         160(20)  29_555 1_555  99_555
	O3        Dy1       O3         160(20)  29_555 1_555 153_555
	O3        Dy1       O3         40(40)  29_555 1_555  57_555
	O3        Dy1       O3         40(40)  29_555 1_555  51_555
	O3        Dy1       O3         84(17)  29_555 1_555 107_555
	O3        Dy1       O3         20(20)  29_555 1_555 170_554
	O3        Dy1       O3         84(17)  29_555 1_555 155_555
	O3        Dy1       O3         140(40)  29_555 1_555  49_445
	O3        Dy1       O3         20(20)  29_555 1_555  97_454
	O3        Dy1       O3         140(40)  29_555 1_555  74_455
	O3        Dy1       O3         96(17)  29_555 1_555 173_545
	O3        Dy1       O3         96(17)  29_555 1_555 125_455
	O3        Dy1       Bi1        Invalid   29_555 1_555   1_555
	O3        Dy1       Er1        Invalid   29_555 1_555   1_555
	O3        Dy1       O3         61(7)   3_655 1_555  29_555
	O3        Dy1       O3         119(7)   3_655 1_555   9_565
	O3        Dy1       O3         180.000    3_655 1_555   1_455
	O3        Dy1       O3         61(7)   3_655 1_555  26_555
	O3        Dy1       O1         80(20)   3_655 1_555   1_555
	O3        Dy1       O1         100(20)   3_655 1_555   3_555
	O3        Dy1       O1         60(8)   3_655 1_555  29_555
	O3        Dy1       O1         120(8)   3_655 1_555   2_555
	O3        Dy1       O1         60(8)   3_655 1_555  26_555
	O3        Dy1       O1         30(20)   3_655 1_555  25_555
	O3        Dy1       O1         120(8)   3_655 1_555   5_555
	O3        Dy1       O1         150(20)   3_655 1_555   6_555
	O3        Dy1       O2         100(20)   3_655 1_555  50_555
	O3        Dy1       O2         60(20)   3_655 1_555 169_555
	O3        Dy1       O2         100(20)   3_655 1_555 101_555
	O3        Dy1       O2         120(20)   3_655 1_555 150_544
	O3        Dy1       O2         80(20)   3_655 1_555 122_454
	O3        Dy1       O2         80(20)   3_655 1_555  77_445
	O3        Dy1       O2         42(15)   3_655 1_555 170_554
	O3        Dy1       O2         138(15)   3_655 1_555 149_545
	O3        Dy1       O2         81(12)   3_655 1_555  54_545
	O3        Dy1       O2         81(12)   3_655 1_555 102_554
	O3        Dy1       O2         99(12)   3_655 1_555 121_455
	O3        Dy1       O2         40(20)   3_655 1_555  98_554
	O3        Dy1       O2         42(15)   3_655 1_555 173_545
	O3        Dy1       O2         140(20)   3_655 1_555  74_455
	O3        Dy1       O2         40(20)   3_655 1_555  53_545
	O3        Dy1       O2         99(12)   3_655 1_555  73_455
	O3        Dy1       O2         138(15)   3_655 1_555 146_554
	O3        Dy1       O2         140(20)   3_655 1_555 125_455
	O3        Dy1       O2         61(3)   3_655 1_555  51_555
	O3        Dy1       O2         61(3)   3_655 1_555  99_555
	O3        Dy1       O2         119(3)   3_655 1_555  49_445
	O3        Dy1       O2         2(20)   3_655 1_555 145_544
	O3        Dy1       O2         180(20)   3_655 1_555 147_555
	O3        Dy1       O2         119(3)   3_655 1_555  97_454
	O3        Dy1       O3         100(20)   3_655 1_555 157_545
	O3        Dy1       O3         120(60)   3_655 1_555 123_455
	O3        Dy1       O3         60(60)   3_655 1_555 109_555
	O3        Dy1       O3         80(20)   3_655 1_555 171_555
	O3        Dy1       O3         60(60)   3_655 1_555  58_555
	O3        Dy1       O3         120(60)   3_655 1_555  73_455
	O3        Dy1       O3         60(30)   3_655 1_555  53_545
	O3        Dy1       O3         80(20)   3_655 1_555 169_555
	O3        Dy1       O3         100(20)   3_655 1_555 154_554
	O3        Dy1       O3         120(30)   3_655 1_555  50_555
	O3        Dy1       O3         60(30)   3_655 1_555  98_554
	O3        Dy1       O3         120(30)   3_655 1_555 101_555
	O3        Dy1       O3         96(17)   3_655 1_555  99_555
	O3        Dy1       O3         140(40)   3_655 1_555 153_555
	O3        Dy1       O3         20(20)   3_655 1_555  57_555
	O3        Dy1       O3         96(17)   3_655 1_555  51_555
	O3        Dy1       O3         20(20)   3_655 1_555 107_555
	O3        Dy1       O3         40(40)   3_655 1_555 170_554
	O3        Dy1       O3         140(40)   3_655 1_555 155_555
	O3        Dy1       O3         84(17)   3_655 1_555  49_445
	O3        Dy1       O3         84(17)   3_655 1_555  97_454
	O3        Dy1       O3         160(20)   3_655 1_555  74_455
	O3        Dy1       O3         40(40)   3_655 1_555 173_545
	O3        Dy1       O3         160(20)   3_655 1_555 125_455
	O3        Dy1       Bi1        Invalid    3_655 1_555   1_555
	O3        Dy1       Er1        Invalid    3_655 1_555   1_555
	O3        Dy1       O3         119(7)  11_556 1_555   3_655
	O3        Dy1       O3         179.999999(13)  11_556 1_555  29_555
	O3        Dy1       O3         119(7)  11_556 1_555   9_565
	O3        Dy1       O3         61(7)  11_556 1_555   1_455
	O3        Dy1       O3         61(7)  11_556 1_555  26_555
	O3        Dy1       O1         80(20)  11_556 1_555   1_555
	O3        Dy1       O1         100(20)  11_556 1_555   3_555
	O3        Dy1       O1         150(20)  11_556 1_555  29_555
	O3        Dy1       O1         30(20)  11_556 1_555   2_555
	O3        Dy1       O1         60(8)  11_556 1_555  26_555
	O3        Dy1       O1         120(8)  11_556 1_555  25_555
	O3        Dy1       O1         120(8)  11_556 1_555   5_555
	O3        Dy1       O1         60(8)  11_556 1_555   6_555
	O3        Dy1       O2         60(20)  11_556 1_555  50_555
	O3        Dy1       O2         100(20)  11_556 1_555 169_555
	O3        Dy1       O2         100(20)  11_556 1_555 101_555
	O3        Dy1       O2         80(20)  11_556 1_555 150_544
	O3        Dy1       O2         80(20)  11_556 1_555 122_454
	O3        Dy1       O2         120(20)  11_556 1_555  77_445
	O3        Dy1       O2         140(20)  11_556 1_555 170_554
	O3        Dy1       O2         40(20)  11_556 1_555 149_545
	O3        Dy1       O2         42(15)  11_556 1_555  54_545
	O3        Dy1       O2         140(20)  11_556 1_555 102_554
	O3        Dy1       O2         40(20)  11_556 1_555 121_455
	O3        Dy1       O2         99(12)  11_556 1_555  98_554
	O3        Dy1       O2         81(12)  11_556 1_555 173_545
	O3        Dy1       O2         42(15)  11_556 1_555  74_455
	O3        Dy1       O2         138(15)  11_556 1_555  53_545
	O3        Dy1       O2         138(15)  11_556 1_555  73_455
	O3        Dy1       O2         99(12)  11_556 1_555 146_554
	O3        Dy1       O2         81(12)  11_556 1_555 125_455
	O3        Dy1       O2         180(20)  11_556 1_555  51_555
	O3        Dy1       O2         61(3)  11_556 1_555  99_555
	O3        Dy1       O2         2(20)  11_556 1_555  49_445
	O3        Dy1       O2         119(3)  11_556 1_555 145_544
	O3        Dy1       O2         61(3)  11_556 1_555 147_555
	O3        Dy1       O2         119(3)  11_556 1_555  97_454
	O3        Dy1       O3         60(30)  11_556 1_555 157_545
	O3        Dy1       O3         60(30)  11_556 1_555 123_455
	O3        Dy1       O3         120(30)  11_556 1_555 109_555
	O3        Dy1       O3         120(30)  11_556 1_555 171_555
	O3        Dy1       O3         80(20)  11_556 1_555  58_555
	O3        Dy1       O3         100(20)  11_556 1_555  73_455
	O3        Dy1       O3         100(20)  11_556 1_555  53_545
	O3        Dy1       O3         60(60)  11_556 1_555 169_555
	O3        Dy1       O3         120(60)  11_556 1_555 154_554
	O3        Dy1       O3         80(20)  11_556 1_555  50_555
	O3        Dy1       O3         120(60)  11_556 1_555  98_554
	O3        Dy1       O3         60(60)  11_556 1_555 101_555
	O3        Dy1       O3         20(20)  11_556 1_555  99_555
	O3        Dy1       O3         20(20)  11_556 1_555 153_555
	O3        Dy1       O3         140(40)  11_556 1_555  57_555
	O3        Dy1       O3         140(40)  11_556 1_555  51_555
	O3        Dy1       O3         96(17)  11_556 1_555 107_555
	O3        Dy1       O3         160(20)  11_556 1_555 170_554
	O3        Dy1       O3         96(17)  11_556 1_555 155_555
	O3        Dy1       O3         40(40)  11_556 1_555  49_445
	O3        Dy1       O3         160(20)  11_556 1_555  97_454
	O3        Dy1       O3         40(40)  11_556 1_555  74_455
	O3        Dy1       O3         84(17)  11_556 1_555 173_545
	O3        Dy1       O3         84(17)  11_556 1_555 125_455
	O3        Dy1       Bi1        Invalid   11_556 1_555   1_555
	O3        Dy1       Er1        Invalid   11_556 1_555   1_555
	O3        Dy1       O3         97(10)  25_555 1_555  11_556
	O3        Dy1       O3         40(40)  25_555 1_555   3_655
	O3        Dy1       O3         83(10)  25_555 1_555  29_555
	O3        Dy1       O3         140(30)  25_555 1_555   9_565
	O3        Dy1       O3         140(40)  25_555 1_555   1_455
	O3        Dy1       O3         40(30)  25_555 1_555  26_555
	O3        Dy1       O1         120(8)  25_555 1_555   1_555
	O3        Dy1       O1         60(8)  25_555 1_555   3_555
	O3        Dy1       O1         100(20)  25_555 1_555  29_555
	O3        Dy1       O1         80(20)  25_555 1_555   2_555
	O3        Dy1       O1         60(8)  25_555 1_555  26_555
	O3        Dy1       O1         30(20)  25_555 1_555  25_555
	O3        Dy1       O1         120(8)  25_555 1_555   5_555
	O3        Dy1       O1         150(20)  25_555 1_555   6_555
	O3        Dy1       O2         119(3)  25_555 1_555  50_555
	O3        Dy1       O2         99(12)  25_555 1_555 169_555
	O3        Dy1       O2         138(15)  25_555 1_555 101_555
	O3        Dy1       O2         81(12)  25_555 1_555 150_544
	O3        Dy1       O2         42(15)  25_555 1_555 122_454
	O3        Dy1       O2         61(3)  25_555 1_555  77_445
	O3        Dy1       O2         80(20)  25_555 1_555 170_554
	O3        Dy1       O2         100(20)  25_555 1_555 149_545
	O3        Dy1       O2         81(12)  25_555 1_555  54_545
	O3        Dy1       O2         120(20)  25_555 1_555 102_554
	O3        Dy1       O2         60(20)  25_555 1_555 121_455
	O3        Dy1       O2         2(20)  25_555 1_555  98_554
	O3        Dy1       O2         61(3)  25_555 1_555 173_545
	O3        Dy1       O2         140(20)  25_555 1_555  74_455
	O3        Dy1       O2         40(20)  25_555 1_555  53_545
	O3        Dy1       O2         99(12)  25_555 1_555  73_455
	O3        Dy1       O2         119(3)  25_555 1_555 146_554
	O3        Dy1       O2         180(20)  25_555 1_555 125_455
	O3        Dy1       O2         80(20)  25_555 1_555  51_555
	O3        Dy1       O2         42(15)  25_555 1_555  99_555
	O3        Dy1       O2         100(20)  25_555 1_555  49_445
	O3        Dy1       O2         40(20)  25_555 1_555 145_544
	O3        Dy1       O2         140(20)  25_555 1_555 147_555
	O3        Dy1       O2         138(15)  25_555 1_555  97_454
	O3        Dy1       O3         60(60)  25_555 1_555 157_545
	O3        Dy1       O3         80(20)  25_555 1_555 123_455
	O3        Dy1       O3         100(20)  25_555 1_555 109_555
	O3        Dy1       O3         120(60)  25_555 1_555 171_555
	O3        Dy1       O3         84(17)  25_555 1_555  58_555
	O3        Dy1       O3         96(17)  25_555 1_555  73_455
	O3        Dy1       O3         20(20)  25_555 1_555  53_545
	O3        Dy1       O3         96(17)  25_555 1_555 169_555
	O3        Dy1       O3         84(17)  25_555 1_555 154_554
	O3        Dy1       O3         160(20)  25_555 1_555  50_555
	O3        Dy1       O3         40(40)  25_555 1_555  98_554
	O3        Dy1       O3         140(40)  25_555 1_555 101_555
	O3        Dy1       O3         80(20)  25_555 1_555  99_555
	O3        Dy1       O3         120(30)  25_555 1_555 153_555
	O3        Dy1       O3         60(30)  25_555 1_555  57_555
	O3        Dy1       O3         120(60)  25_555 1_555  51_555
	O3        Dy1       O3         40(40)  25_555 1_555 107_555
	O3        Dy1       O3         60(30)  25_555 1_555 170_554
	O3        Dy1       O3         160(20)  25_555 1_555 155_555
	O3        Dy1       O3         60(60)  25_555 1_555  49_445
	O3        Dy1       O3         100(20)  25_555 1_555  97_454
	O3        Dy1       O3         120(30)  25_555 1_555  74_455
	O3        Dy1       O3         20(20)  25_555 1_555 173_545
	O3        Dy1       O3         140(40)  25_555 1_555 125_455
	O3        Dy1       Bi1        Invalid   25_555 1_555   1_555
	O3        Dy1       Er1        Invalid   25_555 1_555   1_555
	O3        Dy1       O3         180.000   10_565 1_555  25_555
	O3        Dy1       O3         83(10)  10_565 1_555  11_556
	O3        Dy1       O3         140(40)  10_565 1_555   3_655
	O3        Dy1       O3         97(10)  10_565 1_555  29_555
	O3        Dy1       O3         40(30)  10_565 1_555   9_565
	O3        Dy1       O3         40(40)  10_565 1_555   1_455
	O3        Dy1       O3         140(30)  10_565 1_555  26_555
	O3        Dy1       O1         60(8)  10_565 1_555   1_555
	O3        Dy1       O1         120(8)  10_565 1_555   3_555
	O3        Dy1       O1         80(20)  10_565 1_555  29_555
	O3        Dy1       O1         100(20)  10_565 1_555   2_555
	O3        Dy1       O1         120(8)  10_565 1_555  26_555
	O3        Dy1       O1         150(20)  10_565 1_555  25_555
	O3        Dy1       O1         60(8)  10_565 1_555   5_555
	O3        Dy1       O1         30(20)  10_565 1_555   6_555
	O3        Dy1       O2         61(3)  10_565 1_555  50_555
	O3        Dy1       O2         81(12)  10_565 1_555 169_555
	O3        Dy1       O2         42(15)  10_565 1_555 101_555
	O3        Dy1       O2         99(12)  10_565 1_555 150_544
	O3        Dy1       O2         138(15)  10_565 1_555 122_454
	O3        Dy1       O2         119(3)  10_565 1_555  77_445
	O3        Dy1       O2         100(20)  10_565 1_555 170_554
	O3        Dy1       O2         80(20)  10_565 1_555 149_545
	O3        Dy1       O2         99(12)  10_565 1_555  54_545
	O3        Dy1       O2         60(20)  10_565 1_555 102_554
	O3        Dy1       O2         120(20)  10_565 1_555 121_455
	O3        Dy1       O2         180(20)  10_565 1_555  98_554
	O3        Dy1       O2         119(3)  10_565 1_555 173_545
	O3        Dy1       O2         40(20)  10_565 1_555  74_455
	O3        Dy1       O2         140(20)  10_565 1_555  53_545
	O3        Dy1       O2         81(12)  10_565 1_555  73_455
	O3        Dy1       O2         61(3)  10_565 1_555 146_554
	O3        Dy1       O2         2(20)  10_565 1_555 125_455
	O3        Dy1       O2         100(20)  10_565 1_555  51_555
	O3        Dy1       O2         138(15)  10_565 1_555  99_555
	O3        Dy1       O2         80(20)  10_565 1_555  49_445
	O3        Dy1       O2         140(20)  10_565 1_555 145_544
	O3        Dy1       O2         40(20)  10_565 1_555 147_555
	O3        Dy1       O2         42(15)  10_565 1_555  97_454
	O3        Dy1       O3         120(60)  10_565 1_555 157_545
	O3        Dy1       O3         100(20)  10_565 1_555 123_455
	O3        Dy1       O3         80(20)  10_565 1_555 109_555
	O3        Dy1       O3         60(60)  10_565 1_555 171_555
	O3        Dy1       O3         96(17)  10_565 1_555  58_555
	O3        Dy1       O3         84(17)  10_565 1_555  73_455
	O3        Dy1       O3         160(20)  10_565 1_555  53_545
	O3        Dy1       O3         84(17)  10_565 1_555 169_555
	O3        Dy1       O3         96(17)  10_565 1_555 154_554
	O3        Dy1       O3         20(20)  10_565 1_555  50_555
	O3        Dy1       O3         140(40)  10_565 1_555  98_554
	O3        Dy1       O3         40(40)  10_565 1_555 101_555
	O3        Dy1       O3         100(20)  10_565 1_555  99_555
	O3        Dy1       O3         60(30)  10_565 1_555 153_555
	O3        Dy1       O3         120(30)  10_565 1_555  57_555
	O3        Dy1       O3         60(60)  10_565 1_555  51_555
	O3        Dy1       O3         140(40)  10_565 1_555 107_555
	O3        Dy1       O3         120(30)  10_565 1_555 170_554
	O3        Dy1       O3         20(20)  10_565 1_555 155_555
	O3        Dy1       O3         120(60)  10_565 1_555  49_445
	O3        Dy1       O3         80(20)  10_565 1_555  97_454
	O3        Dy1       O3         60(30)  10_565 1_555  74_455
	O3        Dy1       O3         160(20)  10_565 1_555 173_545
	O3        Dy1       O3         40(40)  10_565 1_555 125_455
	O3        Dy1       Bi1        Invalid   10_565 1_555   1_555
	O3        Dy1       Er1        Invalid   10_565 1_555   1_555
	O3        Dy1       O3         61(7)   5_555 1_555  10_565
	O3        Dy1       O3         119(7)   5_555 1_555  25_555
	O3        Dy1       O3         97(10)   5_555 1_555  11_556
	O3        Dy1       O3         140(30)   5_555 1_555   3_655
	O3        Dy1       O3         83(10)   5_555 1_555  29_555
	O3        Dy1       O3         40(40)   5_555 1_555   9_565
	O3        Dy1       O3         40(30)   5_555 1_555   1_455
	O3        Dy1       O3         140(40)   5_555 1_555  26_555
	O3        Dy1       O1         120(8)   5_555 1_555   1_555
	O3        Dy1       O1         60(8)   5_555 1_555   3_555
	O3        Dy1       O1         100(20)   5_555 1_555  29_555
	O3        Dy1       O1         80(20)   5_555 1_555   2_555
	O3        Dy1       O1         150(20)   5_555 1_555  26_555
	O3        Dy1       O1         120(8)   5_555 1_555  25_555
	O3        Dy1       O1         30(20)   5_555 1_555   5_555
	O3        Dy1       O1         60(8)   5_555 1_555   6_555
	O3        Dy1       O2         119(3)   5_555 1_555  50_555
	O3        Dy1       O2         138(15)   5_555 1_555 169_555
	O3        Dy1       O2         99(12)   5_555 1_555 101_555
	O3        Dy1       O2         42(15)   5_555 1_555 150_544
	O3        Dy1       O2         81(12)   5_555 1_555 122_454
	O3        Dy1       O2         61(3)   5_555 1_555  77_445
	O3        Dy1       O2         120(20)   5_555 1_555 170_554
	O3        Dy1       O2         60(20)   5_555 1_555 149_545
	O3        Dy1       O2         140(20)   5_555 1_555  54_545
	O3        Dy1       O2         80(20)   5_555 1_555 102_554
	O3        Dy1       O2         100(20)   5_555 1_555 121_455
	O3        Dy1       O2         119(3)   5_555 1_555  98_554
	O3        Dy1       O2         180(20)   5_555 1_555 173_545
	O3        Dy1       O2         81(12)   5_555 1_555  74_455
	O3        Dy1       O2         99(12)   5_555 1_555  53_545
	O3        Dy1       O2         40(20)   5_555 1_555  73_455
	O3        Dy1       O2         2(20)   5_555 1_555 146_554
	O3        Dy1       O2         61(3)   5_555 1_555 125_455
	O3        Dy1       O2         80(20)   5_555 1_555  51_555
	O3        Dy1       O2         140(20)   5_555 1_555  99_555
	O3        Dy1       O2         100(20)   5_555 1_555  49_445
	O3        Dy1       O2         138(15)   5_555 1_555 145_544
	O3        Dy1       O2         42(15)   5_555 1_555 147_555
	O3        Dy1       O2         40(20)   5_555 1_555  97_454
	O3        Dy1       O3         80(20)   5_555 1_555 157_545
	O3        Dy1       O3         60(60)   5_555 1_555 123_455
	O3        Dy1       O3         120(60)   5_555 1_555 109_555
	O3        Dy1       O3         100(20)   5_555 1_555 171_555
	O3        Dy1       O3         160(20)   5_555 1_555  58_555
	O3        Dy1       O3         20(20)   5_555 1_555  73_455
	O3        Dy1       O3         96(17)   5_555 1_555  53_545
	O3        Dy1       O3         140(40)   5_555 1_555 169_555
	O3        Dy1       O3         40(40)   5_555 1_555 154_554
	O3        Dy1       O3         84(17)   5_555 1_555  50_555
	O3        Dy1       O3         84(17)   5_555 1_555  98_554
	O3        Dy1       O3         96(17)   5_555 1_555 101_555
	O3        Dy1       O3         120(30)   5_555 1_555  99_555
	O3        Dy1       O3         80(20)   5_555 1_555 153_555
	O3        Dy1       O3         120(60)   5_555 1_555  57_555
	O3        Dy1       O3         60(30)   5_555 1_555  51_555
	O3        Dy1       O3         160(20)   5_555 1_555 107_555
	O3        Dy1       O3         100(20)   5_555 1_555 170_554
	O3        Dy1       O3         40(40)   5_555 1_555 155_555
	O3        Dy1       O3         120(30)   5_555 1_555  49_445
	O3        Dy1       O3         60(30)   5_555 1_555  97_454
	O3        Dy1       O3         60(60)   5_555 1_555  74_455
	O3        Dy1       O3         140(40)   5_555 1_555 173_545
	O3        Dy1       O3         20(20)   5_555 1_555 125_455
	O3        Dy1       Bi1        Invalid    5_555 1_555   1_555
	O3        Dy1       Er1        Invalid    5_555 1_555   1_555
	O3        Dy1       O3         180.000    2_655 1_555   5_555
	O3        Dy1       O3         119(7)   2_655 1_555  10_565
	O3        Dy1       O3         61(7)   2_655 1_555  25_555
	O3        Dy1       O3         83(10)   2_655 1_555  11_556
	O3        Dy1       O3         40(30)   2_655 1_555   3_655
	O3        Dy1       O3         97(10)   2_655 1_555  29_555
	O3        Dy1       O3         140(40)   2_655 1_555   9_565
	O3        Dy1       O3         140(30)   2_655 1_555   1_455
	O3        Dy1       O3         40(40)   2_655 1_555  26_555
	O3        Dy1       O1         60(8)   2_655 1_555   1_555
	O3        Dy1       O1         120(8)   2_655 1_555   3_555
	O3        Dy1       O1         80(20)   2_655 1_555  29_555
	O3        Dy1       O1         100(20)   2_655 1_555   2_555
	O3        Dy1       O1         30(20)   2_655 1_555  26_555
	O3        Dy1       O1         60(8)   2_655 1_555  25_555
	O3        Dy1       O1         150(20)   2_655 1_555   5_555
	O3        Dy1       O1         120(8)   2_655 1_555   6_555
	O3        Dy1       O2         61(3)   2_655 1_555  50_555
	O3        Dy1       O2         42(15)   2_655 1_555 169_555
	O3        Dy1       O2         81(12)   2_655 1_555 101_555
	O3        Dy1       O2         138(15)   2_655 1_555 150_544
[truncated: 1,655,552 more chars]
